# Supplementary material for: Unique features of a global human ectoparasite identified through sequencing of the bed bug genome
Source: Nat Commun. 2016 Feb 2;7:10165. doi: 10.1038/ncomms10165 (PMC4740739; doi:10.1038/ncomms10165)
Supplement: Supplementary Data 1 — Sequencing, assembly, annotation statistics and accession numbers [file ncomms10165-s2.xlsx]

## Sheet: Suppl.  Data 1
Supplementary Data 1. Sequencing, assembly, annotation statistics and accession numbers
Bio Projects	i5K Pilot NCBI Bio-project	PRJNA163973
		http://www.ncbi.nlm.nih.gov/bioproject/163973
	Cimex lectularius NCBI Bio-project	PRJNA167477
		http://www.ncbi.nlm.nih.gov/bioproject/167477
	NCBI Bio-sample	SAMN02649412
		http://www.ncbi.nlm.nih.gov/biosample/2649412
Genome Sequence	180bp insert (actual insert size 164 bp)	201 million read pairs, 1 run, 40.6 Gbp
	500bp insert (actual insert size 345 bp)	250.8 million read pairs, 2 runs, 50.7 Gbp
	3kb insert (actual insert size 3,178 bp)	143.2 million read pairs, 1 run, 28.9 Gbp
	8kb insert (actual insert size 7,996 bp)	68.3 million read pairs, 1 run, 13.8 Gbp
	180bp insert NCBI SRA Accession	SRX498126
		http://www.ncbi.nlm.nih.gov/sra/SRX498126
	500bp insert NCBI SRA Accession	SRX498129
		http://www.ncbi.nlm.nih.gov/sra/SRX498129
	3kb insert NCBI SRA Accession	SRX498128
		http://www.ncbi.nlm.nih.gov/sra/SRX498128
	8kb insert NCBI SRA Accession	SRX498127
		http://www.ncbi.nlm.nih.gov/sra/SRX498127
Genome Assembly	Number of contigs	45073
	Contig N50	23,511 bp
	Number of scaffolds	1402
	Scaffold N50	7,172,596 bp
	Size of final assembly	650,477,627 bp
	Size of final assembly - without gaps	513,607,997 bp
	NCBI Genome Assembly Accession	GCA_000648675.1
		http://www.ncbi.nlm.nih.gov/assembly/GCA_000648675.1
RNAseq data	Adult Male RNAseq reads	34 million read pairs, 6.9 Gbp
	Adult Female RNAseq reads	26.5 million read pairs, 5.4 Gbp
	Adult Male RNAseq SRA Accession	SRX906994
		http://www.ncbi.nlm.nih.gov/sra/SRX906994
	Adult Female RNAseq SRA Accession	SRX907005
		http://www.ncbi.nlm.nih.gov/sra/SRX907005
Automated Genome Annotation (Clec_0.5.3)	Genes (Clec_0.5.3)	13953
	Average Transcript length	2,067 bp
	Average CDS length	1,197 bp (399 aa)
	Exons per gene	6.24
	Genome Annotation Link	National Agricultural Library
		https://i5k.nal.usda.gov/Cimex_lectularius
