# Supplementary material for: Unique features of a global human ectoparasite identified through sequencing of the bed bug genome
Source: Nat Commun. 2016 Feb 2;7:10165. doi: 10.1038/ncomms10165 (PMC4740739; doi:10.1038/ncomms10165)
Supplement: Supplementary Data 2 — A summary of all curated genes, pseudogenes, mRNAs, and pseudogenic transcripts. [file ncomms10165-s3.xlsx]

## Sheet: Suppl. Data 2
Supplementary Data 2. A summary of all curated genes, pseudogenes, mRNAs, and pseudogenic transcripts.
ID	Name	Symbol	Description	Feature type	Scaffold	Start coordinate	End coordinate	Direction	Cross-References	Notes
CLEC026002-RA	Glutathion Peroxidase 2- Pseudogene	Glutathion Peroxidase 2- Pseudogene	NA	pseudogenic_transcript	Scaffold7	12504879	12518544	+	NA	Gap in scaffold at 5 end of conserved domain,Partial GTPX conserved domain at 5 end of model near gap in scaffold. Premature stop-codons are probably remnants of the pseudogene.
CLEC026001-RA	NA	NA	NA	pseudogenic_transcript	Scaffold8	9696172	9696552	-	NA	NA
CLEC025335-RA	Adipokinetic hormone	Akh	peptide hormone precursor	mRNA	Scaffold69	518262	521469	-	GO:0005184,GO:0007218	signal peptide: MRFSIFLCLSIFLSIVYVGALA,bioactive peptide: QITFSTGWamide
CLEC025264-RA	AKH/corazonin-related peptide	ACP	neuropeptide precursor	mRNA	Scaffold9	9306178	9313090	+	GO:0005184,GO:0007218	signal peptide: MRFSIFLCLSIFLSIVYVGALA,bioactive peptide: pQITFSTGWamide
CLEC025081-RA	allatostatin A	AstA	neuropeptide precursor	mRNA	Scaffold3	11092998	11093636	+	GO:0005184,GO:0007218	Signal peptide: MLIPCFATLLFLFELSGKRGVNA,Bioactive processed peptide: LPVYNFGLamide,Bioactive processed peptide: LYDFGLamide,Bioactive processed peptide: AAGEKTYSFGLamide,Bioactive processed peptide: GRQYAFGLamide,Bioactive processed peptide: LPKQYSFGLamide,Bioactive processed peptide: PEGKMYSFGLamide,Bioactive processed peptide: TKSGKDLRYMFGIamide,Bioactive processed peptide: DVDEDERARQERSMHYNFGL…
CLEC025233-RA	Allatotropin	AT	neuropeptide precursor	mRNA	Scaffold13	2340895	2354208	+	GO:0005184,GO:0007218	Signal peptide: MRWILVAVCLSLATVIASTSA,bioactive processed peptide: GFKNGPLNTARGFamide
CLEC025101-RA	aspartate protease cathepsin D	CTSD	NA	mRNA	Scaffold1074	790	1814	+	NA	NA
CLEC025333-RA	bendless	ben	bendless	mRNA	Scaffold8	13491953	13493337	-	Flybase:FBgn0000173	Annotation type: Add a new gene model not existing in gene set
CLEC025360-RA	bonus	bon	bonus	mRNA	Scaffold26	453853	489494	-	FlyBase:FBgn0023097	Annotation type: Add a new gene model not existing in gene set
CLEC025082-RA	Capability	NA	NA	mRNA	Scaffold7	11281311	11294571	-	GO:0005184,GO:0007218	signal peptide: MRSSIALPCCCTLLLFFAVSQG,bioactive peptide: EVRPFEFPRVamide,bioactive peptide: EGGLIPFPRIamide,bioactive peptide: NGGNGNGGLWFGPRLamide
CLEC025137-RA	CCHamide-1	CCHa-1	neuropeptide	mRNA	Scaffold5	1539855	1581249	+	GO:0005184,GO:0007218	bioactive peptide: SCLSYGHSCWGAHamide,signal peptide: MHHAYTLLVMASIVASAPTYASG
CLEC025189-RA	CCHamide-2	CCHa2	neuropeptide precursor	mRNA	Scaffold61	1324439	1366066	+	GO:0005184,GO:0007218	signal peptide: MQQTTLLIAVLFIVLFVTANG,bioactive peptide: GCTFYGHSCFGGHamide
CLEC025000-RA	CNMamide	CNMa	neuropeptide precursor	mRNA	Scaffold11	4575924	4583827	+	GO:0005184,GO:0007218	bioactive peptide: AGYMALCHFKICNMG
CLEC025102-RA	Corazonin	NA	NA	mRNA	Scaffold10	15594183	15594615	-	GO:0005184,GO:0007218	Signal peptide: MKFVITMILAICLFASVFG,bioactive peptide: QMFQYSRGWRNamide
CLEC025249-RA	CPR1	CPR1	CPR-type cuticle protein	mRNA	Scaffold1	17885895	17886455	+	NA	Annotation type: Modify an existing gene model
CLEC025194-RA	CPR113	CPR113	CPR type cuticle protein	mRNA	Scaffold764	28	432	+	NA	Annotation type: Add a new gene model not existing in gene set,Note to curator:N terminal truncated due to the boundaries of the genomic scaffold
CLEC025213-RA	CPR115	CPR115	CPR type cuticle protein	mRNA	Scaffold55	1774652	1779573	-	NA	Annotation type: Add a new gene model not existing in gene set
CLEC025105-RA	CPR18	CPR18	CPR type cuticle protein	mRNA	Scaffold2	10694585	10694962	-	NA	Annotation type: Add a new gene model not existing in gene set,Note to curator:N terminus truncated due to gap in genomic sequence
CLEC025192-RA	CPR19	CPR19	CPR type cuticle protein	mRNA	Scaffold2	10704300	10704918	+	NA	Annotation type: Add a new gene model not existing in gene set
CLEC025232-RA	CPR22	CPR22	CPR type cuticle protein	mRNA	Scaffold2	10783583	10785475	-	NA	Annotation type: Add a new gene model not existing in gene set
CLEC025150-RA	CPR25	CPR25	CPR type cuticle protein	mRNA	Scaffold7	96173	99828	+	NA	Annotation type: Add a new gene model not existing in gene set
CLEC025253-RA	CPR26	CPR26	CPR type cuticle protein	mRNA	Scaffold7	108394	110258	+	NA	Annotation type: Add a new gene model not existing in gene set
CLEC025289-RA	CPR3	CPR3	CPR-type cuticle protein	mRNA	Scaffold1	17903603	17904165	+	NA	Annotation type: Modify an existing gene model
CLEC025086-RA	CPR4	CPR4	CPR-type cuticle protein	mRNA	Scaffold1	17938539	17943965	-	NA	Annotation type: Add a new gene model not existing in gene set
CLEC027007-RA	CPR5	CPR5	CPR-type cuticle protein	mRNA	Scaffold1	17984563	18007215	+	NA	Annotation type: Add a new gene model not existing in gene set
CLEC025391-RA	CPR53	CPR53	CPR type cuticle protein	mRNA	Scaffold25	3055516	3067025	+	NA	Annotation type: Add a new gene model not existing in gene set
CLEC027005-RA	CPR6	CPR6	CPR-type cuticle protein	mRNA	Scaffold1	18005070	18017013	+	NA	Annotation type: Add a new gene model not existing in gene set
CLEC027008-RA	CPR69	CPR69	CPR type cuticle protein	mRNA	Scaffold31	4334017	4334834	+	NA	Annotation type: Add a new gene model not existing in gene set,Note to curator: C-terminus truncated due to gap in the genomic sequence
CLEC025320-RA	CPR7	CPR7	CPR-type cuticle protein	mRNA	Scaffold1	18031763	18032752	-	NA	Annotation type: Add a new gene model not existing in gene set
CLEC025295-RA	CPR85	CPR85	CPR type cuticle protein	mRNA	Scaffold44	5828362	5829933	+	NA	Annotation type: Add a new gene model not existing in gene set
CLEC025175-RA	CPR86c	CPR86c	CPR type cuticle protein	mRNA	Scaffold45	4114463	4114797	+	NA	Annotation type: Add a new gene model not existing in gene set,Note to curator:C-terminus truncated due to gap in genomic sequence
CLEC025130-RA	CPR87	CPR87	CPR type cuticle protien	mRNA	Scaffold46	1655419	1690049	-	NA	Annotation type: Add a new gene model not existing in gene set
CLEC025165-RA	CPR8a	CPR8a	CPR-type cuticle protein	mRNA	Scaffold1	18060747	18061326	-	NA	Annotation type: Add a new gene model not existing in gene set
CLEC025362-RA	CPR8b	CPR8b	CPR-type cuticle protien	mRNA	Scaffold1	18080395	18081049	-	NA	Annotation type: Add a new gene model not existing in gene set
CLEC025267-RA	CPR9	CPR9	CPR-type cuticle protein	mRNA	Scaffold1	18122644	18123290	+	NA	Annotation type: Add a new gene model not existing in gene set
CLEC025237-RA	CPR93c	CPR93c	CPR type cuticle protein	mRNA	Scaffold59	1142012	1142335	-	NA	Annotation type: Add a new gene model not existing in gene set,Note to curator:C-terminus truncated due to gap in the genomic sequence
CLEC025008-RA	CPRL10	CPRL10	CPR-like cuticle protein	mRNA	Scaffold2	8896897	8897748	-	NA	Annotation type: Add a new gene model not existing in gene set
CLEC025214-RA	CPRL11	NA	CPRL11	mRNA	Scaffold2	8695459	8696384	+	NA	Annotation type: Add a new gene model not existing in gene set
CLEC025293-RA	CPRL4	CPRL4	CPR-like cuticle protein	mRNA	Scaffold2	8830203	8831505	-	NA	Annotation type: Add a new gene model not existing in gene set
CLEC025347-RA	CPRL5	CPRL5	CPR-like cuticle protein	mRNA	Scaffold2	8836858	8838379	+	NA	Annotation type: Add a new gene model not existing in gene set
CLEC025349-RA	CPRL6	CPRL6	CPR-like cuticle protein	mRNA	Scaffold2	8860741	8861299	-	NA	Annotation type: Add a new gene model not existing in gene set,Note to curator:sequence truncated at C-terminus due to gap in scaffold
CLEC025122-RA	CPRL7	CPRL7	CPR-like cuticle protein	mRNA	Scaffold2	8878811	8879857	-	NA	Annotation type: Add a new gene model not existing in gene set,Note to curator:UAG stop codon should probably be UGG%2C as several closely related proteins have W at this position.
CLEC025374-RA	CPRL8	CPRL8	CPR-like cuticle protein	mRNA	Scaffold2	8883249	8884276	+	NA	Annotation type: Add a new gene model not existing in gene set
CLEC025372-RA	CPRL9-RA	NA	CPR-like cuticle protein (male)	mRNA	Scaffold2	8891139	8892934	-	NA	Annotation type: Add a new gene model not existing in gene set
CLEC025372-RB	CPRL9-RB	CPRL9-RB	CPR-like cuticle protein (female)	mRNA	Scaffold2	8891139	8892934	-	NA	Annotation type: Add a new gene model not existing in gene set
CLEC025003-RA	CRF-like diuretic hormone	CRF_DH	neuropeptide precursor	mRNA	Scaffold8	8711168	8855809	-	GO:0005184,GO:0007218	signal peptide: MWVKCLCVCLISGVVVA,bioactive peptide: SSPSLSVANPIDVLRSRLMLEINRRWMNKVDEGQVQANRQFLQTIamide
CLEC025047-RA	doublesex	dsx	Dm domain containing protein gene	mRNA	Scaffold53	3761998	3762523	+	PMID:2493994	Annotation type: Approve an existing gene model
CLEC025228-RA	Ecdysis-triggering hormone	Eth	peptide hormone precursor	mRNA	Scaffold8	13550170	13551466	-	GO:0005184,GO:0007218	signal peptide: MFVTFLFFFNGTFCS,bioactive peptide: NDFFLKASKSVPRIamide,bioactive peptide: NDFFYAKTHKSVPRIamide,bioactive peptide: NDFFLKASKSIPRIamide
CLEC025121-RA	EFLamide	EFLa	neuropeptide precursor	mRNA	Scaffold81	58986	59234	+	GO:0005184,GO:0007218	weak signal peptide: MFYDPRSAFFFLFELFPGVQLV,bioactive peptide: SKIWDRQRCSMYSDCEamide,bioactive peptide: VGTEFLamide
CLEC025301-RA	Endothelin-converting enzyme 1	ECE1	both 5'- and 3'- incomplete due to sequence gaps	mRNA	Scaffold49	4231624	4232969	+	NA	NA
CLEC025209-RA	Glutaredoxin 2-2	Grx2-2	NA	mRNA	Scaffold165	41696	42035	+	NA	NA
CLEC025316-RA	glycoprotein hormone beta	GPB	peptide hormone precursor	mRNA	Scaffold17	8844691	8878900	+	GO:0005184,GO:0007218	signal peptide: MTAHNSHRAAVAFVILVGCAAG
CLEC025032-RA	GPI ethanolamine phosphate transferase	NA	GPI ethanolamine phosphate transferase	mRNA	Scaffold46	1838422	1842927	-	NA	Annotation type: Add a new gene model not existing in gene set
CLEC025288-RA	Gustatory receptor 1	Gr1	NA	mRNA	Scaffold16	1035381	1040365	+	NA	Annotation type: Add a new gene model not existing in gene set
CLEC025285-RB	Gustatory Receptor 10A	Gr10A	NA	mRNA	Scaffold49	1556335	1597520	+	NA	Annotation type: Add a new gene model not existing in gene set
CLEC025285-RA	Gustatory Receptor 10B	Gr10B	NA	mRNA	Scaffold49	1573259	1597520	+	NA	Annotation type: Add a new gene model not existing in gene set
CLEC025285-RC	Gustatory Receptor 10C	Gr10C	NA	mRNA	Scaffold49	1580475	1597520	+	NA	Annotation type: Add a new gene model not existing in gene set
CLEC025285-RD	Gustatory Receptor 10D	Gr10D	NA	mRNA	Scaffold49	1595420	1597520	+	NA	Annotation type: Add a new gene model not existing in gene set
CLEC025083-RA	Gustatory Receptor 11	Gr11	NA	mRNA	Scaffold49	1599214	1615746	+	NA	Annotation type: Add a new gene model not existing in gene set
CLEC025341-RB	Gustatory receptor 12A	Gr12A	NA	mRNA	Scaffold32	1464269	1479502	-	NA	Annotation type: Add a new gene model not existing in gene set,Note to curator: GC donor on second intron
CLEC025341-RC	Gustatory receptor 12B	Gr12B	NA	mRNA	Scaffold32	1464269	1475873	-	NA	Annotation type: Add a new gene model not existing in gene set,Note to curator: GC donor on second intron.
CLEC025341-RA	Gustatory receptor 12C	Gr12C	NA	mRNA	Scaffold32	1464269	1470563	-	NA	Annotation type: Add a new gene model not existing in gene set,Note to curator: GC donor on second intron%2C but also end of first exon missing in gap%2C so not a real donor there.
CLEC025154-RA	Gustatory Receptor 13	Gr13	NA	mRNA	Scaffold13	7788775	7790770	+	NA	Annotation type: Add a new gene model not existing in gene set
CLEC025339-RB	Gustatory receptor 13A	Gr13A	NA	mRNA	Scaffold32	1437872	1457678	-	NA	Annotation type: Add a new gene model not existing in gene set
CLEC025339-RD	Gustatory receptor 13B	Gr13B	NA	mRNA	Scaffold32	1437872	1446323	-	NA	Annotation type: Add a new gene model not existing in gene set
CLEC025339-RA	Gustatory receptor 13C	Gr13C	NA	mRNA	Scaffold32	1437872	1440199	-	NA	Annotation type: Add a new gene model not existing in gene set
CLEC025339-RC	Gustatory receptor 13D	Gr13D	NA	mRNA	Scaffold32	1437872	1439183	-	NA	Annotation type: Add a new gene model not existing in gene set
CLEC025164-RA	Gustatory receptor 14	Gr14	NA	mRNA	Scaffold30	1575990	1580361	+	NA	Annotation type: Add a new gene model not existing in gene set
CLEC025013-RA	Gustatory receptor 15	Gr15	NA	mRNA	Scaffold30	1566046	1570205	-	NA	Annotation type: Add a new gene model not existing in gene set
CLEC025128-RA	Gustatory Receptor 16	Gr16	NA	mRNA	Scaffold30	1561948	1565809	+	NA	Annotation type: Add a new gene model not existing in gene set
CLEC025135-RA	Gustatory Receptor 18	Gr18	NA	mRNA	Scaffold113	596209	597421	-	NA	Annotation type: Add a new gene model not existing in gene set
CLEC025084-RA	Gustatory Receptor 19	Gr19	NA	mRNA	Scaffold11	3062344	3066121	+	NA	NA
CLEC025225-RA	Gustatory Receptor 2	Gr2	NA	mRNA	Scaffold16	5927731	5929577	+	NA	NA
CLEC025006-RA	Gustatory Receptor 20	Gr20	NA	mRNA	Scaffold10	3458603	3460526	+	NA	NA
CLEC025025-RA	Gustatory Receptor 21	Gr21	NA	mRNA	Scaffold10	3460794	3463915	-	NA	NA
CLEC025099-RA	Gustatory Receptor 22	Gr22	NA	mRNA	Scaffold24	8408179	8410440	-	NA	NA
CLEC025162-RA	Gustatory Receptor 23	Gr23	NA	mRNA	Scaffold15	3278650	3279944	+	NA	Annotation type: Add a new gene model not existing in gene set
CLEC025060-RA	Gustatory receptor 24	Gr24	NA	mRNA	Scaffold70	214895	221129	-	NA	Annotation type: Add a new gene model not existing in gene set
CLEC025258-RA	Gustatory Receptor 3	Gr3	NA	mRNA	Scaffold16	5931934	5933726	+	NA	NA
CLEC025279-RA	Gustatory Receptor 4	Gr4	NA	mRNA	Scaffold16	5934615	5936629	-	NA	NA
CLEC025023-RB	Gustatory Receptor 7A	Gr7A	NA	mRNA	Scaffold25	2715938	2723383	-	NA	NA
CLEC025023-RA	Gustatory Receptor 7B	Gr7B	NA	mRNA	Scaffold25	2715938	2720211	-	NA	NA
CLEC025070-RA	Gustatory Receptor 8	Gr8	NA	mRNA	Scaffold25	2709911	2711526	+	NA	NA
CLEC025166-RC	Gustatory receptor 9A	Gr9A	NA	mRNA	Scaffold49	1532321	1549901	+	NA	Annotation type: Add a new gene model not existing in gene set
CLEC025166-RD	Gustatory Receptor 9B	Gr9B	NA	mRNA	Scaffold49	1539641	1549901	+	NA	Annotation type: Add a new gene model not existing in gene set
CLEC025166-RA	Gustatory Receptor 9C	Gr9C	NA	mRNA	Scaffold49	1542897	1549901	+	NA	Annotation type: Add a new gene model not existing in gene set
CLEC025166-RB	Gustatory Receptor 9D	Gr9D	NA	mRNA	Scaffold49	1548664	1549901	+	NA	Annotation type: Add a new gene model not existing in gene set
CLEC025395-RC	Hephaestus-RC	heph	hephaestus	mRNA	Scaffold81	792992	795939	+	Flybase:FBgn0011224	Annotation type: Add a new gene model not existing in gene set,Note to curator: 3 isoforms seem in part 3 parts of the Drosophila gene but reordered
CLEC025096-RA	Histone 2A	H2A.4	NA	mRNA	Scaffold16	667881	668255	-	NA	NA
CLEC025115-RA	histone H2A.11	H2A.11	NA	mRNA	Scaffold118	866312	866695	-	NA	Gene model contains an extra nucleotide resulting in an incorrect frameshift.
CLEC025227-RA	Histone H2A.12	H2A.12	NA	mRNA	Scaffold9	9284152	9284569	-	NA	NA
CLEC025292-RA	Histone H2A.2	H2A.2	NA	mRNA	Scaffold16	9036538	9036912	+	NA	NA
CLEC025220-RA	Histone H2A.6	H2A.6	NA	mRNA	Scaffold97	126114	126485	+	NA	NA
CLEC025329-RA	Histone H2A.9	H2A.9	NA	mRNA	Scaffold32	1188215	1188577	-	NA	NA
CLEC025230-RA	Histone H2B.2	H2B.2	NA	mRNA	Scaffold16	9033494	9033880	+	NA	NA
CLEC025396-RA	Histone H2B.3	H2B.3	NA	mRNA	Scaffold97	124140	124529	+	NA	NA
CLEC025199-RA	Histone H2B.4	H2B.4	NA	mRNA	Scaffold16	9040122	9040514	+	NA	NA
CLEC025138-RA	Histone H3.12 (partial)	H3.12	NA	mRNA	Scaffold3	3693701	3693934	+	NA	NA
CLEC025200-RA	Histone H3.2	H3.2	NA	mRNA	Scaffold16	9043987	9044406	+	NA	NA
CLEC025014-RA	Histone H3.3	H3.3	NA	mRNA	Scaffold16	662953	663360	-	NA	NA
CLEC025184-RA	Histone H4.2	H4.2	NA	mRNA	Scaffold16	9038572	9038880	+	NA	NA
CLEC025238-RA	Histone H4.5	H4.5	NA	mRNA	Scaffold16	665556	665864	-	NA	NA
CLEC025247-RA	Histone H4.6	H4.6	NA	mRNA	Scaffold16	658144	658452	-	NA	NA
CLEC025078-RA	Histone H4.7 (partial)	H4.7	NA	mRNA	Scaffold26	4902006	4902200	-	NA	NA
CLEC025310-RA	Histone H4.8 (partial)	H4.8	NA	mRNA	Scaffold2	18764978	18765231	-	NA	NA
CLEC025024-RA	Hugin/PBAN	NA	NA	mRNA	Scaffold39	5576127	5576280	-	GO:0005184,GO:0007218	bioactive peptide: NTVNFRPRLamide,bioactive peptide: SPPFAPRLamide,bioactive peptide: MVPFSPRFamide
CLEC025323-RA	hypothetical protein	NA	hypothetical protein	mRNA	Scaffold41	3898623	3913285	+	NA	Annotation type: Add a new gene model not existing in gene set
CLEC025260-RA	hypothetical secreted protein	NA	hypothetical secreted protein	mRNA	Scaffold7	9894264	9895129	+	NA	Annotation type: Add a new gene model not existing in gene set
CLEC025300-RA	hypothetical secreted protein	NA	hypothetical secreted protein	mRNA	Scaffold7	9898467	9899550	-	NA	Annotation type: Add a new gene model not existing in gene set
CLEC025206-RA	hypothetical secreted protein	NA	hypothetical secreted protein	mRNA	Scaffold23	2793365	2793787	+	NA	Annotation type: Add a new gene model not existing in gene set
CLEC025241-RA	hypothetical secreted protein	NA	hypothetical secreted protein	mRNA	Scaffold41	2214041	2288154	-	NA	Annotation type: Add a new gene model not existing in gene set
CLEC025170-RA	hypothetical secreted protein	NA	hypothetical secreted protein	mRNA	Scaffold54	169250	219891	+	NA	Annotation type: Modify an existing gene model
CLEC025294-RA	hypothetical secreted protein	NA	hypothetical secreted protein	mRNA	Scaffold13	3151589	3152485	+	NA	Annotation type: Add a new gene model not existing in gene set
CLEC025144-RA	Insulin Peptide 1	INSL1	Insulin Peptide 1	mRNA	Scaffold3	13766530	13791943	+	ncbi:smart00078	Scaffold3:13767654-13767755,Annotation type: Add a new gene model not existing in gene set,Similar to ADA83378.1,Smilar to EEZ99258.1
CLEC025331-RA	Insulin-like peptide 2	CILP2	insulin precursor	mRNA	Scaffold3	6846946	6853147	+	GO:0005184,GO:0007218	signal peptide: MWRWIILLAAVASVFG
CLEC025261-RA	Ionotropic receptor 101	Ir101	NA	mRNA	Scaffold21	5341573	5343372	-	NA	Annotation type: Add a new gene model not existing in gene set
CLEC025198-RA	Ionotropic receptor 102	Ir102	NA	mRNA	Scaffold21	5433198	5435042	-	NA	Annotation type: Add a new gene model not existing in gene set
CLEC025040-RA	Ionotropic receptor 103	Ir103	NA	mRNA	Scaffold21	3610326	3612167	+	NA	Annotation type: Add a new gene model not existing in gene set
CLEC025352-RA	Ionotropic receptor 104	Ir104	NA	mRNA	Scaffold21	3613218	3617796	+	NA	Annotation type: Add a new gene model not existing in gene set
CLEC025041-RA	Ionotropic receptor 105	Ir105	NA	mRNA	Scaffold21	3621016	3625868	+	NA	Annotation type: Add a new gene model not existing in gene set
CLEC025217-RA	Ionotropic receptor 106	Ir106	NA	mRNA	Scaffold7	4489700	4493362	+	NA	Annotation type: Add a new gene model not existing in gene set
CLEC025386-RA	Ionotropic receptor 41a	Ir41a	NA	mRNA	Scaffold15	7167740	7185296	-	NA	Annotation type: Add a new gene model not existing in gene set,Note to curator: N-terminal exon unclear.
CLEC025097-RA	Ionotropic receptor 41b	Ir41b	NA	mRNA	Scaffold11	8355668	8359019	-	NA	Annotation type: Add a new gene model not existing in gene set
CLEC025064-RA	Ionotropic receptor 41e	Ir41e	NA	mRNA	Scaffold5	14021383	14023121	+	NA	Note to curator: There should be upstream coding exons for this gene%2C but the assembly is problematic with gaps removing some of them.,Annotation type: Add a new gene model not existing in gene set
CLEC025174-RA	Ionotropic receptor 75b	Ir75b	NA	mRNA	Scaffold4	8952135	8954272	+	NA	Annotation type: Add a new gene model not existing in gene set,Note to curator: This gene is essentially identical to the next one%2C but is missing the first exon. Also shares a GC intron donor with the next gene.
CLEC025187-RA	Ionotropic receptor 75c	Ir75c	NA	mRNA	Scaffold4	8965907	8969110	+	NA	Annotation type: Add a new gene model not existing in gene set,Note to curator: I use a GC donor that aligns with related genes in this scaffold and is required to provide needed amino acids.
CLEC025068-RA	Ionotropic receptor 75d	Ir75d	NA	mRNA	Scaffold4	8977085	8986243	+	NA	Annotation type: Add a new gene model not existing in gene set
CLEC025061-RA	Ionotropic receptor 75e	Ir75e	NA	mRNA	Scaffold43	395754	426237	-	NA	Annotation type: Add a new gene model not existing in gene set
CLEC025388-RA	Ionotropic receptor 75g	Ir75g	NA	mRNA	Scaffold43	436149	439722	+	NA	Annotation type: Add a new gene model not existing in gene set
CLEC025168-RA	Ionotropic receptor 75h	Ir75h	NA	mRNA	Scaffold10	6788789	6797831	+	NA	Annotation type: Add a new gene model not existing in gene set
CLEC025254-RA	Ionotropic receptor 75j	Ir75j	NA	mRNA	Scaffold8	9303512	9310136	-	NA	Annotation type: Add a new gene model not existing in gene set,Note to curator: N-terminus is not right%2C but I can't figure out how to incorporate the single splice RNAseq read.
CLEC025129-RA	Juvenile Hormone Acid Methyltransferase	JHAMT1	JH Pathway	mRNA	Scaffold63	18995	25915	+	NA	Annotation type: Approve an existing gene model
CLEC025245-RA	MADF-BESS containing protein	NA	hypothetical protein	mRNA	Scaffold24	6178102	6181795	-	NA	Annotation type: Add a new gene model not existing in gene set
CLEC025181-RA	Methoprene tolerant protein common	met	JH receptor	mRNA	Scaffold1	6645332	6857343	+	NA	NA
CLEC025181-RB	methoprene tolerant protein female	met	JH receptor	mRNA	Scaffold1	6673004	6857241	+	NA	Scaffold1:6673008-6673109,Annotation type: Add a new gene model not existing in gene set,higher expression in female
CLEC025057-RA	Molybdenum cofactor synthesis 2	NA	NA	mRNA	Scaffold81	242266	243275	-	NA	NA
CLEC025221-RA	Neuropeptide-like precursor 1	NA	NA	mRNA	Scaffold6	3195693	3528835	+	GO:0005184,GO:0007218	signal peptide: MFTTPLRIVLTAVLIAEAIG,bioactive peptide: NVASLARGFSLPQamide,bioactive peptide: NIASIVRamide,bioactive peptide: NLPSIIRDRTEPLGEamide,bioactive peptide: NVGVLAKNRDYPYALKFamide,bioactive peptide: GNRNENSamide
CLEC025257-RA	NVP-like peptide	NVP	neuropeptide precursor	mRNA	Scaffold38	4161344	4166583	-	GO:0005184,GO:0007218	signal peptide: MIFYDTIFLIFGLCAVSLA
CLEC025394-RA	Octopamin beta 1 receptor	Oct beta 1	bioaminergic G-protein coupled receptor	mRNA	Scaffold10	10858972	11149180	+	GO:0001622,GO:0004930,GO:0004989,GO:0016526	Annotation type: Add a new gene model not existing in gene set,Note to curator: Gene model is based on manual alignment with other insect species,Note to curator: Intron/Exon junction should be correct
CLEC025363-RA	odorant binding protein	NA	NA	mRNA	Scaffold25	2521828	2522680	+	NA	NA
CLEC025133-RA	odorant binding protein	NA	NA	mRNA	Scaffold7	3279758	3280791	+	NA	NA
CLEC025158-RA	Odorant Receptor 1	Or1	NA	mRNA	Scaffold9	6561861	6571307	-	NA	Annotation type: Add a new gene model not existing in gene set
CLEC025088-RA	Odorant Receptor 10	Or10	NA	mRNA	Scaffold40	2364980	2370656	-	NA	Annotation type: Add a new gene model not existing in gene set,Note to curator: GC donor on sixth exon
CLEC025334-RA	Odorant Receptor 11	Or11	NA	mRNA	Scaffold40	2337510	2339033	-	NA	Annotation type: Add a new gene model not existing in gene set,Note to curator: GC donor on fifth exon
CLEC025382-RA	Odorant Receptor 12	Or12	NA	mRNA	Scaffold5	3674751	3700778	-	NA	Annotation type: Add a new gene model not existing in gene set,Note to curator: The end of the third exon is artificial%2C to accommodate a gap that removes most of the real fourth exon%2C which I have separately built from raw reads%2C so this model is a placeholder.
CLEC025373-RA	Odorant Receptor 14	Or14	NA	mRNA	Scaffold92	856000	858595	+	NA	Annotation type: Add a new gene model not existing in gene set
CLEC025216-RA	Odorant Receptor 15	Or15	NA	mRNA	Scaffold32	3876361	3877997	+	NA	Annotation type: Add a new gene model not existing in gene set
CLEC025134-RA	Odorant Receptor 16	Or16	NA	mRNA	Scaffold81	408339	410550	+	NA	Annotation type: Add a new gene model not existing in gene set
CLEC025132-RA	Odorant Receptor 17	Or17	NA	mRNA	Scaffold81	405654	407034	-	NA	Annotation type: Add a new gene model not existing in gene set
CLEC025281-RA	Odorant Receptor 18A	Or18A	NA	mRNA	Scaffold75	2230989	2235827	+	NA	Annotation type: Add a new gene model not existing in gene set,Note to curator: Unusual form of alternative splicing commonly seen in other insects for these chemoreceptor.
CLEC025281-RB	Odorant Receptor 18B	Or18B	NA	mRNA	Scaffold75	2234185	2235827	+	NA	Annotation type: Add a new gene model not existing in gene set,Note to curator: Unusual form of alternative splicing commonly seen in other insects for these chemoreceptors.
CLEC025368-RA	Odorant Receptor 19	Or19	NA	mRNA	Scaffold5	13631468	13632948	+	NA	Annotation type: Add a new gene model not existing in gene set
CLEC025142-RA	Odorant Receptor 2	Or2	NA	mRNA	Scaffold62	294823	297997	-	NA	Annotation type: Add a new gene model not existing in gene set
CLEC025049-RA	Odorant Receptor 20	Or20	NA	mRNA	Scaffold5	13473054	13474736	+	NA	Annotation type: Add a new gene model not existing in gene set
CLEC025026-RA	Odorant Receptor 21	Or21	NA	mRNA	Scaffold6	10230814	10233287	-	NA	Annotation type: Add a new gene model not existing in gene set
CLEC025307-RA	Odorant Receptor 22	Or22	NA	mRNA	Scaffold13	4422304	4423612	+	NA	Annotation type: Add a new gene model not existing in gene set
CLEC025392-RA	Odorant Receptor 23	Or23	NA	mRNA	Scaffold16	8978900	8992750	-	NA	Annotation type: Add a new gene model not existing in gene set
CLEC025337-RA	Odorant Receptor 24	Or24	NA	mRNA	Scaffold33	217915	221431	-	NA	Annotation type: Add a new gene model not existing in gene set
CLEC025191-RA	Odorant Receptor 26	Or26	NA	mRNA	Scaffold13	3312814	3341815	-	NA	Annotation type: Add a new gene model not existing in gene set,Note to curator: Assembly gap removes two exons
CLEC025173-RA	Odorant Receptor 27	Or27	NA	mRNA	Scaffold10	12400570	12402136	+	NA	Annotation type: Add a new gene model not existing in gene set
CLEC025028-RA	Odorant Receptor 28	Or28	NA	mRNA	Scaffold10	12421288	12424201	+	NA	Annotation type: Add a new gene model not existing in gene set
CLEC025272-RA	Odorant Receptor 29	Or29	NA	mRNA	Scaffold11	6285280	6288831	+	NA	Annotation type: Add a new gene model not existing in gene set,Note to curator: Intron donor on third exon is GC
CLEC025208-RA	Odorant Receptor 3	Or3	NA	mRNA	Scaffold5	16699980	16705315	+	NA	Annotation type: Add a new gene model not existing in gene set
CLEC025107-RA	Odorant receptor 30	Or30	NA	mRNA	Scaffold11	6294351	6296933	+	NA	Annotation type: Add a new gene model not existing in gene set
CLEC025169-RA	Odorant Receptor 31	Or31	NA	mRNA	Scaffold24	5100890	5112184	-	NA	Annotation type: Add a new gene model not existing in gene set
CLEC025302-RA	Odorant Receptor 33	Or33	NA	mRNA	Scaffold49	4912382	4913889	-	NA	Annotation type: Add a new gene model not existing in gene set
CLEC025100-RA	Odorant Receptor 34	Or34	NA	mRNA	Scaffold77	1243962	1246225	-	NA	Annotation type: Add a new gene model not existing in gene set
CLEC025090-RA	Odorant Receptor 35	Or35	NA	mRNA	Scaffold6	14099639	14101187	+	NA	Annotation type: Add a new gene model not existing in gene set
CLEC025079-RA	Odorant Receptor 36	Or36	NA	mRNA	Scaffold97	500575	503035	+	NA	Annotation type: Add a new gene model not existing in gene set
CLEC025376-RA	Odorant Receptor 37	Or37	NA	mRNA	Scaffold61	2628674	2645693	-	NA	Annotation type: Add a new gene model not existing in gene set
CLEC025287-RA	Odorant Receptor 39	Or39	NA	mRNA	Scaffold9	12861745	12865688	+	NA	Annotation type: Add a new gene model not existing in gene set
CLEC025058-RA	Odorant Receptor 4	Or4	NA	mRNA	Scaffold5	16726426	16732536	+	NA	Annotation type: Add a new gene model not existing in gene set
CLEC025029-RA	Odorant Receptor 40	Or40	NA	mRNA	Scaffold4	16955837	16957387	+	NA	Annotation type: Add a new gene model not existing in gene set
CLEC025243-RA	Odorant Receptor 41	Or41	NA	mRNA	Scaffold4	16948781	16950326	-	NA	Annotation type: Add a new gene model not existing in gene set
CLEC025092-RA	Odorant receptor 42	Or42	NA	mRNA	Scaffold95	788560	790681	+	NA	Annotation type: Add a new gene model not existing in gene set
CLEC025256-RA	Odorant receptor 43	Or43	NA	mRNA	Scaffold25	5265229	5269143	-	NA	Annotation type: Add a new gene model not existing in gene set
CLEC025188-RA	Odorant receptor 44	Or44	NA	mRNA	Scaffold11	2731074	2732480	-	NA	Annotation type: Add a new gene model not existing in gene set
CLEC025277-RA	Odorant receptor 45	Or45	NA	mRNA	Scaffold11	2711636	2713134	+	NA	Annotation type: Add a new gene model not existing in gene set
CLEC025315-RA	Odorant receptor 46	Or46	NA	mRNA	Scaffold117	495951	498802	-	NA	Annotation type: Add a new gene model not existing in gene set
CLEC025296-RA	Odorant receptor 47	Or47	NA	mRNA	Scaffold35	2470152	2472377	-	NA	Annotation type: Add a new gene model not existing in gene set
CLEC025280-RA	Odorant Receptor 5	Or5	NA	mRNA	Scaffold5	16799436	16804286	-	NA	Annotation type: Add a new gene model not existing in gene set
CLEC025042-RA	Odorant Receptor 6	Or6	NA	mRNA	Scaffold61	2300796	2302521	-	NA	Annotation type: Add a new gene model not existing in gene set
CLEC025052-RA	Odorant Receptor 7	Or7	NA	mRNA	Scaffold13	6579976	6602119	-	NA	Annotation type: Add a new gene model not existing in gene set
CLEC025180-RA	Odorant Receptor 8	Or8	NA	mRNA	Scaffold13	6571714	6574721	-	NA	Annotation type: Add a new gene model not existing in gene set
CLEC025330-RA	Odorant Receptor 9	Or9	NA	mRNA	Scaffold2	11371716	11376226	-	NA	Annotation type: Add a new gene model not existing in gene set
CLEC025357-RA	Orcokinin	Orcok	neuropeptide precursor	mRNA	Scaffold60	2814128	2891290	+	GO:0005184,GO:0007218	signal peptide: MISNLAVLAVAVVAVTA,bioactive peptide: NMDEIDRAGFDTFV,bioactive peptide: QLYNVGLADRVA
CLEC025218-RA	Partial-Glutathione Peroxidase	partial-GPTX	Missing 5' end of gene.	mRNA	Scaffold519	10	1296	+	NA	Missing 5' end of gene. Short Scaffold
CLEC025018-RA	Proctolin	Proct	neuropeptide precursor	mRNA	Scaffold6	377616	413462	-	GO:0005184,GO:0007218	signal peptide: MTRKIFAGVLALILVLQLADS,bioactive peptide: RYLPT
CLEC025364-RA	Proctolin receptor	NA	NA	mRNA	Scaffold1	32348019	32403816	+	GO:0001622,GO:0004930,GO:0007218,GO:0016526	Annotation type: Add a new gene model not existing in gene set,Note to curator: Gene model is based on manual alignment with other insect species,Note to curator: Intron/Exon junction should be correct
CLEC025033-RA	Prothoracicotropic hormone	PTTH	neuropeptide precursor	mRNA	Scaffold6	1367599	1377244	-	GO:0005184,GO:0007218	signal peptide: MFSNLLLVKFYFKKVVSA,bioactive peptide: SPAAEIRPCLCPPSNEKLVDLGRGHYPRYLVTLVCEPNRCHKSAYVCSSLPYKTRVL
CLEC025231-RA	RAC-alpha serine/threonine-protein kinase	Akt1	RAC-alpha serine/threonine-protein kinase	mRNA	Scaffold12	8992956	9005331	-	NA	EC%3D2.7.11.1 ,Annotation type: Approve an existing gene model
CLEC025350-RA	RYamide	NA	NA	mRNA	Scaffold20	274356	372886	+	GO:0005184,GO:0007218	signal peptide: MWVSQTLLSLLLLMATSEG,bioactive peptide: TRAESRFVIGSRYamide
CLEC025298-RA	RYaR	RYaR	G-protein coupled receptor	mRNA	Scaffold2	18628869	18833105	+	GO:0001622,GO:0007218,GO:0016526	Annotation type: Add a new gene model not existing in gene set,Note to curator: Gene model is based on manual alignment with other insect species
CLEC025179-RA	serine protease	NA	NA	mRNA	Scaffold1	15011085	15012150	+	NA	NA
CLEC025141-RA	serine protease	NA	NA	mRNA	Scaffold51	3229530	3232888	-	NA	NA
CLEC025353-RA	serine protease	NA	NA	mRNA	Scaffold48	4140055	4141174	-	NA	NA
CLEC025317-RA	Serine protease	NA	NA	mRNA	Scaffold5	386818	387856	+	NA	NA
CLEC025027-RA	serine protease	NA	NA	mRNA	Scaffold33	148571	149560	-	NA	NA
CLEC025278-RA	serine protease	NA	NA	mRNA	Scaffold27	2806285	2807165	-	NA	NA
CLEC025009-RA	serine protease	NA	NA	mRNA	Scaffold20	4827302	4828223	+	NA	NA
CLEC025367-RA	serine protease	NA	NA	mRNA	Scaffold64	340622	341605	+	NA	NA
CLEC025381-RA	serine protease	NA	NA	mRNA	Scaffold9	13419815	13420662	+	NA	NA
CLEC025075-RA	serine protease	NA	NA	mRNA	Scaffold9	13995607	13996550	-	NA	NA
CLEC025110-RA	serine protease	NA	NA	mRNA	Scaffold64	337501	338458	+	NA	NA
CLEC025377-RA	serine protease	NA	NA	mRNA	Scaffold23	6055969	6057114	-	NA	NA
CLEC025098-RA	serine protease	NA	NA	mRNA	Scaffold6	311964	313149	-	NA	NA
CLEC025223-RA	serine protease	NA	NA	mRNA	Scaffold77	1251315	1253262	-	NA	NA
CLEC025212-RA	serine protease	NA	NA	mRNA	Scaffold33	2265911	2266992	-	NA	NA
CLEC025124-RA	serine protease	NA	NA	mRNA	Scaffold4	6097239	6098330	+	NA	NA
CLEC025056-RA	Serine protease	NA	NA	mRNA	Scaffold4	13804674	13805719	+	NA	NA
CLEC025344-RA	serine protease	NA	NA	mRNA	Scaffold33	2223309	2224291	+	NA	NA
CLEC025262-RA	serine protease	NA	NA	mRNA	Scaffold33	2231072	2232318	+	NA	NA
CLEC025321-RA	serine protease	NA	NA	mRNA	Scaffold6	344377	345447	+	NA	NA
CLEC025020-RA	serine protease	NA	NA	mRNA	Scaffold33	2251932	2252862	+	NA	NA
CLEC025038-RA	serine protease	NA	NA	mRNA	Scaffold20	7341358	7342345	-	NA	NA
CLEC025016-RA	serine protease	NA	NA	mRNA	Scaffold24	1417996	1419104	-	NA	NA
CLEC025007-RA	serine protease	NA	NA	mRNA	Scaffold64	343090	344074	+	NA	NA
CLEC025159-RA	short neuropeptide F	sNPF	neuropeptide precursor	mRNA	Scaffold61	3148693	3197866	-	GO:0005184,GO:0007218	signal peptide: MKIALPMLGCLCALVILMSPEATT,bioactive peptide: DNRTPQLRLRFamide,bioactive peptide: TPQLRLRFamide
CLEC025239-RA	SIFamide receptor 1	SIFaR-1	NA	mRNA	Scaffold6	9259296	9525369	+	GO:0001622,GO:0007218,GO:0016526	Annotation type: Add a new gene model not existing in gene set,Note to curator:Gene model is based on manual alignment with other insect species
CLEC025318-RA	similar to Histone H3	H3.7	NA	mRNA	Scaffold2	17962209	17962466	-	NA	NA
CLEC025186-RA	similar to Histone H3	H3.10	NA	mRNA	Scaffold3	12772359	12772613	+	NA	NA
CLEC025270-RA	Thimidylate synthase	NA	NA	mRNA	Scaffold5	5865593	5866437	+	NA	NA
CLEC025305-RA	TK-R99D homolog/TK receptor	TK-R99D homolog/TK receptor	neuropeptide G-protein coupled receptor	mRNA	Scaffold2	19213232	19416283	-	GO:0004930,GO:0001622,GO:0007218	Annotation type: Add a new gene model not existing in gene set,Note to curator: Gene model is based on manual alignment with other insect species
CLEC025259-RA	tr|J9LPT2|J9LPT2_ACYPI:Acyrthosiphon_pisum	NA	NA	mRNA	Scaffold19	3956993	3957566	+	NA	NA
CLEC025036-RA	transformer/feminizer	tra/fem	Arg/Ser rich domain containing feminizing protein gene	mRNA	Scaffold39	4040962	4051002	-	PMID:6804287	Annotation type: Add a new gene model not existing in gene set
CLEC025155-RA	Ubiquitin activating enzyme 1	Uba1	Ubiquitin activating enzyme 1	mRNA	Scaffold8	13169956	13174037	-	FlyBase:FBgn0023143	Annotation type: Modify an existing gene model,Added 5'UTR,Added 3'UTR
CLEC025035-RA	unclassified cuticle protein	NA	unclassified cuticle protein	mRNA	Scaffold23	2774315	2774827	-	NA	Annotation type: Add a new gene model not existing in gene set
CLEC025365-RA	unclassified cuticle protein	NA	unclassified cuticle protein	mRNA	Scaffold54	1069306	1071078	-	NA	Annotation type: Add a new gene model not existing in gene set
CLEC025053-RA	unclassified cuticle protein	NA	unclassified cuticle protein	mRNA	Scaffold71	108996	109661	+	NA	Annotation type: Modify an existing gene model,Note to curator:N-term truncation due to genomic gap
CLEC025103-RA	unclassified cuticle protein	NA	unclassified cuticle protein	mRNA	Scaffold7	10050070	10051311	+	NA	Annotation type: Add a new gene model not existing in gene set
CLEC025145-RA	unclassified cuticle protein	NA	unclassified cuticle protein	mRNA	Scaffold13	3199553	3202748	+	NA	Annotation type: Add a new gene model not existing in gene set
CLEC025273-RA	unclassified cuticle protein	NA	unclassified cuticle protein	mRNA	Scaffold54	108951	109667	-	NA	Annotation type: Add a new gene model not existing in gene set
CLEC025205-RA	unclassified cuticle protein	NA	unclassified cuticle protein	mRNA	Scaffold71	88265	88993	-	NA	Annotation type: Modify an existing gene model,Note to curator:C-term truncation due to genomic gap
CLEC025370-RA	unclassified cuticle protein	NA	unclassified cuticle protein	mRNA	Scaffold54	1077746	1078252	+	NA	Annotation type: Add a new gene model not existing in gene set
CLEC025219-RA	unclassified cuticle protein	NA	unclassified cuticle protein	mRNA	Scaffold54	78787	79365	+	NA	Annotation type: Add a new gene model not existing in gene set
CLEC025093-RA	unknown secreted protein	NA	unknown secreted protein	mRNA	Scaffold71	1431998	1449242	+	NA	Annotation type: Add a new gene model not existing in gene set
CLEC025304-RA	Vacuolar H+ ATPase 16kD subunit	Vha16-1	Vacuolar H+ ATPase 16kD subunit	mRNA	Scaffold8	14552771	14556961	+	FlyBase:FBgn0262736	Annotation type: Modify an existing gene model,Result of: Adding an exon to the gene model,Added 3'UTR
CLEC025080-RA	vitellogenin1	Vg1	vitellogenin1	mRNA	Scaffold15	6581956	6592804	+	NCBI:DUF1943,NCBI:VWD	There are three vitellogenin in Cimex. Vg1 is present in scaffold 15. Vg2 and Vg3 in scaffold 4,pfam01347 contains partial vitellogenin_N domain.
CLEC025346-RA	WAARamide	WAARa	neuropeptide precursor	mRNA	Scaffold9	730309	733040	+	GO:0005184,GO:0007218	signal peptide: ,bioactive peptide: SDVRAVLGAETEPGFWPTRamide,bioactive peptide: GGSSEEQPPPFWAHRamide
CLEC006838-RA	spaetzle	NA	spaetzle	mRNA	Scaffold25	1302544	1343456	+	NA	Annotation type: Modify an existing gene model
CLEC007751-RA	26S proteasome non-ATPase regulatory subunit 5-like	NA	NA	mRNA	Scaffold41	1591904	1601077	-	NA	NA
CLEC001909-RA	3-oxoacyl-[acyl-carrier-protein] synthase	NA	NA	mRNA	Scaffold8	15928274	15929848	+	NA	NA
CLEC002705-RA	4-coumarate--CoA ligase-like	NA	NA	mRNA	Scaffold7	114408	133782	+	NA	Annotation type: Modify an existing gene model
CLEC007579-RA	5-H5-HT7 receptor part1 (part2 on scf49)	5-HT7	bioaminergic G-protein coupled receptor	mRNA	Scaffold49	92568	94339	+	GO:0001622,GO:0004930,GO:0016526	Annotation type: Add a new gene model not existing in gene set,Note to curator: Gene model is based on manual alignment with other insect species,Note to curator: part1 from this receptor is on scf2
CLEC000575-RA	5-HT7 receptor part1 (part2 on scf49)	5-HT7	bioaminergic G-protein coupled receptor	mRNA	Scaffold2	153262	154140	+	GO:0004930,GO:0004993	Annotation type: Add a new gene model not existing in gene set,Note to curator: Gene model is based on manual alignment with other insect species,Note to curator: Exon 2 and 3 are on scf49!
CLEC007931-RA	ABCB8	ABCB8	ABC transporter	mRNA	Scaffold36	2095856	2110204	-	NA	NA
CLEC000364-RA	ABCD2	ABCD2	ABC Transporter	mRNA	Scaffold1	20659690	20677893	+	NA	NA
CLEC012923-RA	ABCF3	ABCF3	ABC Transporter	mRNA	Scaffold111	607558	621891	-	NA	NA
CLEC011439-RA	ABCG/White	ABCG/White	ABC transporter	mRNA	Scaffold69	1346566	1418286	-	NA	NA
CLEC001329-RA	ABCG23-4	ABCG23-4	ABC Transporter	mRNA	Scaffold4	14494565	14517716	-	NA	NA
CLEC002805-RA	ABCG23-6	ABCG23-6	ABC Transporter	mRNA	Scaffold7	4879524	4894763	+	NA	NA
CLEC000549-RA	ABCG23-7	ABCG23-7	ABC Transporter	mRNA	Scaffold1	32913545	32921867	+	NA	NA
CLEC013941-RA	acetylcholinesterase	AChE	NA	mRNA	Scaffold684	3	1142	-	NA	NA
CLEC009650-RA	Actin 5C-RA	Act5C	Actin 5C	mRNA	Scaffold65	2246684	2249751	-	Flybase:FBgn0000042	Annotation type: Modify an existing gene model
CLEC009650-RC	Actin 5C-RC	Act5C	Actin 5C	mRNA	Scaffold65	2246684	2254157	-	Flybase:FBgn0000042	Annotation type: Modify an existing gene model,Result of: Adding an exon to the gene model,Result of: Removing an exon from the gene model
CLEC009650-RD	Actin 5C-RD	Act5C	Actin 5C	mRNA	Scaffold65	2246684	2263929	-	Flybase:FBgn0000042	Annotation type: Modify an existing gene model,Result of: Adding an exon to the gene model,Result of: Removing an exon from the gene model
CLEC000751-RA	ADAM	NA	NA	mRNA	Scaffold2	9066364	9234833	+	NA	Annotation type: Modify an existing gene model
CLEC010733-RA	Adenylate cyclase type 9-RA	NA	NA	mRNA	Scaffold68	1595649	1625667	+	NA	Result of: Merging of two or more gene models. Gene involved in merge:,Result of: Adding an exon to the gene model
CLEC010733-RB	Adenylate cyclase type 9-RB	NA	NA	mRNA	Scaffold68	1595649	1625663	+	NA	Result of: Merging of two or more gene models. Gene involved in merge:,Result of: Removing an exon from the gene model,Result of: Adding an exon to the gene model
CLEC002163-RA	aldehyde dehydrogenase (NAD+)%09	NA	NA	mRNA	Scaffold10	15849763	15860066	-	NA	NA
CLEC003059-RA	Alkaline Phosphatase	NA	NA	mRNA	Scaffold11	5204996	5242769	-	NA	NA
CLEC004005-RA	Allatostatin C receptor	AstCR	protein hormone G-protein coupled receptor	mRNA	Scaffold21	3185051	3186327	+	GO:0001622,GO:0004930,GO:0016500,GO:0016526	Annotation type: Add a new gene model not existing in gene set,Note to curator: Gene model is based on manual alignment with other insect species
CLEC003022-RA	Allatostatin CC	NA	NA	mRNA	Scaffold11	4248841	4293998	-	GO:0005184,GO:0007218	signal peptide: MCHRNQISCLICWWLVMVLTVLVPASA,bioactive peptide: GQQKGGRTYWRCYFNAVSCF
CLEC003023-RA	Allatostatin-C	AstC	neuropeptide precursor	mRNA	Scaffold11	4487169	4507302	+	GO:0005184,GO:0007218	signal peptide: MFTKSSTGPISVAAFFFVLAVVAVANA,bioactive peptide: SYWKQCAFNAVSCFamide
CLEC003033-RA	alpha-amylase	alpha-amylase	N-terminal signal peptide	mRNA	Scaffold11	4697245	4701593	+	NA	NA
CLEC002242-RA	aminomethyltransferase%2C mitochondrial-like	NA	NA	mRNA	Scaffold6	2290791	2296333	+	NA	NA
CLEC005792-RA	Aminopeptidae N	PepN	NA	mRNA	Scaffold31	4445478	4455418	+	NA	NA
CLEC004465-RA	Aminopeptidaes N	PepN	NA	mRNA	Scaffold13	3544826	3548157	-	NA	NA
CLEC009773-RA	Aminopeptidase N	PepN	NA	mRNA	Scaffold64	414216	418768	-	NA	NA
CLEC005102-RA	Aminopeptidase N	PepN	NA	mRNA	Scaffold23	8205346	8213821	+	NA	NA
CLEC001789-RA	Aminopeptidase N	PepN	NA	mRNA	Scaffold8	9881270	9905484	+	NA	NA
CLEC004704-RA	Aminopeptidase N	PepN	NA	mRNA	Scaffold24	3526660	3538849	+	NA	NA
CLEC004703-RA	Aminopeptidase N	PepN	NA	mRNA	Scaffold24	3504890	3511542	-	NA	NA
CLEC025126-RA	Aminopeptidase N	PepN	NA	mRNA	Scaffold64	422077	427415	-	NA	NA
CLEC001792-RA	Aminopeptidase N	PepN	NA	mRNA	Scaffold8	9990139	9997183	+	NA	NA
CLEC004017-RA	amphiphysin_RA	Amph	amphiphysin	mRNA	Scaffold21	3460875	3486501	-	Flybase:FBgn0027356	Data source for annotation: Based on D. melanogaster CG8604,Added 5'UTR,Result of: Removing an exon from the gene model,Added 3'UTR,Result of: Adding an exon to the gene model
CLEC004017-RB	amphiphysin_RB	Amph	amphiphysin	mRNA	Scaffold21	3460875	3486501	-	Flybase:FBgn0027356	Added 5'UTR,Added 3'UTR,Result of: Removing an exon from the gene model,Result of: Adding an exon to the gene model
CLEC007589-RA	AP 50	AP 50	Endocytosis	mRNA	Scaffold49	477732	486177	-	NA	NA
CLEC007784-RA	Aquaporin 2	AQP2	NA	mRNA	Scaffold41	2426432	2452616	+	NA	NA
CLEC000895-RA	argonaute3	Ago3	Argonautes	mRNA	Scaffold2	21112865	21127137	+	NA	Annotation type: Modify an existing gene model
CLEC005797-RA	arrow-RA	arrow	arrow	mRNA	Scaffold31	4532505	4564525	+	Flybase:FBgn0000119	Data source for annotation: Drosophila melanogaster CG 5912,Annotation type: Modify an existing gene model,Added 5'UTR,Added 3'UTR,Result of: Adding an exon to the gene model
CLEC007206-RA	asparaginyl peptidase	NA	NA	mRNA	Scaffold34	1981367	1992965	+	NA	NA
CLEC008711-RA	aspartate protease cathepsin D	CTSD	NA	mRNA	Scaffold46	4559994	4561931	-	NA	NA
CLEC012125-RA	aspartate protease cathepsin D	CTSD	NA	mRNA	Scaffold101	1446081	1449737	+	NA	NA
CLEC000142-RA	aspartate protease cathepsin D	CTSD	NA	mRNA	Scaffold1	8385895	8392911	+	NA	NA
CLEC013091-RA	aspartate protease cathepsin D	CTSD	NA	mRNA	Scaffold109	1139646	1145161	+	NA	NA
CLEC008214-RA	aspartate protease cathepsin D	CTSD	NA	mRNA	Scaffold45	47743	53851	+	NA	NA
CLEC003255-RA	aspartate protease cathepsin D	CTSD	NA	mRNA	Scaffold12	2368994	2377059	-	NA	NA
CLEC008064-RA	aspartate protease cathepsin D	CTSD	NA	mRNA	Scaffold51	3629621	3634394	-	NA	NA
CLEC013087-RA	aspartate protease cathepsin D	CTSD	NA	mRNA	Scaffold109	1097224	1099517	-	NA	NA
CLEC013090-RA	aspartate protease cathepsin D	CTSD	NA	mRNA	Scaffold109	1134252	1138340	-	NA	NA
CLEC008213-RA	aspartate protease cathepsin D	CTSD	NA	mRNA	Scaffold45	17872	23991	+	NA	NA
CLEC008215-RA	aspartate protease cathepsin D	CTSD	NA	mRNA	Scaffold45	65209	67097	+	NA	NA
CLEC009368-RA	astray-RA	aay	astray	mRNA	Scaffold61	2921549	2926094	+	Flybase:FBgn0023129	Data source for annotation: Drosophila melanogaster CG3705,Added 3'UTR,Added 5'UTR,Annotation type: Modify an existing gene model,Result of: Adding an exon to the gene model
CLEC009368-RB	astray-RB	aay	astray	mRNA	Scaffold61	2916701	2926094	+	Flybase:FBgn0023129	Data source for annotation: Drosophila melanogaster CG3705,Added 5'UTR,Added 3'UTR,Result of: Adding an exon to the gene model,Annotation type: Modify an existing gene model
CLEC000332-RA	Autophagy related gene 13	Atg13	NA	mRNA	Scaffold1	19724362	19747965	+	NA	NA
CLEC005511-RA	Autophagy related gene 3	Atg3	NA	mRNA	Scaffold29	4614767	4623580	-	NA	NA
CLEC005624-RA	Autophagy related gene 4	Atg4	NA	mRNA	Scaffold35	3754391	3762355	+	NA	NA
CLEC002365-RA	Autophagy related gene 8	Atg8	NA	mRNA	Scaffold6	14977398	14980981	+	NA	NA
CLEC006228-RA	Autophagy-specific gene 6	Atg6	NA	mRNA	Scaffold26	3999757	4009143	-	NA	NA
CLEC010451-RA	Bacterial Catalase 3	NA	NA	mRNA	Scaffold89	2155433	2156920	-	NCBI Reference Sequence: :WP_019467807.1,GenBank: :AID42896.1,NCBI Reference Sequence: :WP_017724368.1,UniProtKB/Swiss-Prot: :Q66V81.2,NCBI Reference Sequence: :WP_002483391.1,NCBI Reference Sequence: :WP_011303203.1	Note to curator: Sequence similarity searches provide evidence that this protein is very similar to the protein found in a bacteria found on human skin and unless some lateral gene transfer occurred this is unlikely
CLEC000313-RA	beadex	Bx	beadex	mRNA	Scaffold1	18671232	18972281	-	Flybase:FBgn0265598	Result of: Adding an exon to the gene model,Result of: Removing an exon from the gene model,Added 5'UTR,Added 3'UTR
CLEC002481-RA	Beadex-RA	Bx	NA	mRNA	Scaffold9	4934281	4974273	+	Flybase:FBgn0265598	Added 5'UTR,Added 3'UTR,Data source for annotation: Drosophila melanogaster CG 44425,Annotation type: Modify an existing gene model,Result of: Adding an exon to the gene model,Result of: Removing an exon from the gene model
CLEC011142-RA	Beclin 1-associated autophagy-related key regulator-like	BECN1	NA	mRNA	Scaffold72	2879032	2880743	-	NA	NA
CLEC005389-RA	bendless	ben	bendless	mRNA	Scaffold15	6638829	6639825	+	Flybase:FBgn0000173	Annotation type: Approve an existing gene model,Added 5'UTR,Added 3'UTR
CLEC002635-RA	beta-ureidopropionase	NA	NA	mRNA	Scaffold9	10348449	10353882	+	NA	NA
CLEC000764-RA	Bifunctional Phosphopantetheine adenylyltransferase - Dephospho-CoA kinase	Ppat-Dpck	NA	mRNA	Scaffold2	9381450	9384261	+	NA	NA
CLEC003805-RA	bifunctional purine biosynthesis protein PURH	NA	NA	mRNA	Scaffold16	3016692	3034369	+	NA	NA
CLEC002337-RA	big brain	bib	NA	mRNA	Scaffold6	11551008	11672235	+	NA	NA
CLEC003234-RA	biotin-[acetyl-CoA-carboxylase] ligase	HCS	NA	mRNA	Scaffold12	2211236	2222723	+	NA	NA
CLEC009497-RA	broad	br	broad	mRNA	Scaffold60	1560432	1568587	+	NA	Annotation type: Approve an existing gene model
CLEC005479-RA	cabut	cbt	cabut	mRNA	Scaffold29	2319733	2332963	+	Flybase:FBgn0043364	Annotation type: Modify an existing gene model,Result of: Adding an exon to the gene model,Result of: Removing an exon from the gene model
CLEC025240-RA	Calcitonin_like diuretic hormone	DH31	prepropeptide	mRNA	Scaffold101	1788868	1870197	+	GO:0005184,GO:0007218	signal peptide: MVTLSLVFASVILLSAA,bioactive peptide: GLDLGLSRGFSGSQAAKHLMGLAAANFAGGPamide
CLEC004636-RA	calreticulin	NA	NA	mRNA	Scaffold13	8872880	8878119	-	Flybase ID:FBgn0005585	Annotation type: Modify an existing gene model
CLEC002343-RA	CAPA receptor	NA	NA	mRNA	Scaffold6	12477055	12527606	+	GO:0001622,GO:0004930,GO:0007218,GO:0016526	Annotation type: Add a new gene model not existing in gene set,Note to curator: Gene model is based on manual alignment with other insect species,Note to curator: N- and C- Terminus couldnÂ´t be found%2C but all transmembrane domanes are present
CLEC005574-RA	capricious or tartan	caps	capricious or tartan	mRNA	Scaffold35	568844	572025	-	Flybase ID:FBgn0023095	Annotation type: Modify an existing gene model
CLEC005354-RA	carboxypeptidae B	NA	NA	mRNA	Scaffold15	4559977	4580365	-	NA	NA
CLEC005422-RA	carboxypeptidase B	NA	NA	mRNA	Scaffold15	7630309	7639998	+	NA	NA
CLEC000485-RA	casein kinase I epsilon/ doubletime	CKIÎµ/dbt	NA	mRNA	Scaffold1	28392056	28399686	+	Uniprot:Q9JMK2,Uniprot :O76324,REFSEQ:XP_004523402	Annotation type: Add a new gene model not existing in gene set,Annotation type: Modify an existing gene model
CLEC006064-RA	Caspase1	CASP1	NA	mRNA	Scaffold27	3556113	3561822	-	NA	NA
CLEC001510-RA	Caspase2	CASP2	NA	mRNA	Scaffold5	9851795	9867685	-	NA	NA
CLEC004195-RA	cathepsin B	CTSB	NA	mRNA	Scaffold17	755343	756842	+	NA	NA
CLEC006638-RA	cathepsin B	CTSB	NA	mRNA	Scaffold18	2067846	2094432	+	NA	NA
CLEC005818-RA	cathepsin F-like cysteine protease	CTSF	NA	mRNA	Scaffold31	5140600	5154036	-	NA	NA
CLEC002867-RA	cathepsin L-like cysteine protease	CTSL	NA	mRNA	Scaffold7	9700952	9707467	-	NA	NA
CLEC008994-RA	cathepsin L-like proteinase	NA	NA	mRNA	Scaffold48	2914148	2915515	-	NA	NA
CLEC006741-RA	Cathepsin O-like cysteine protease	NA	NA	mRNA	Scaffold39	1832286	1835172	+	NA	NA
CLEC006338-RA	CCHamide 1 receptor	CCHaR-1	neuropeptide G-protein coupled receptor	mRNA	Scaffold38	3658764	3659906	+	GO:0001622,GO:0004930,GO:0007218,GO:0016526	Annotation type: Add a new gene model not existing in gene set,Note to curator: Gene model is based on manual alignment with other insect species
CLEC006341-RA	CCHamide 2 receptor	CCHaR-2	neuropeptide G-protein coupled receptor	mRNA	Scaffold38	3976866	3977870	+	GO:0001622,GO:0004930,GO:0007218,GO:0016526	Annotation type: Add a new gene model not existing in gene set,Note to curator:Gene model is based on manual alignment with other insect species
CLEC004073-RA	CD20-like family protein	NA	CD20-like family	mRNA	Scaffold21	5351665	5364027	+	NA	Annotation type: Modify an existing gene model
CLEC003951-RA	CE003951	CE003951	carboxylesterase	mRNA	Scaffold16	9246985	9265321	+	NA	Annotation type: Approve an existing gene model
CLEC011254-RA	CE011254	CE011254	Carboxylesterase	mRNA	Scaffold82	1725581	1736035	+	NA	Annotation type: Approve an existing gene model
CLEC004472-RA	chemosensory protein	NA	NA	mRNA	Scaffold13	3694458	3701129	+	NA	NA
CLEC005596-RA	chitin synthase	CHS1	chitin synthase	mRNA	Scaffold35	1986702	2010750	-	GO:0016021,CDD:133033	NA
CLEC025106-RA	Cinnabar	Clec cn	NA	mRNA	Scaffold70	2168484	2184916	-	Refseq:NP_523651.3	Annotation type: Modify an existing gene model,Result of: Adding an exon to the gene model,Data source for annotation:Homology to Drosophila melanogaster Cinnabar
CLEC002627-RA	Clec_CPF3a-RA	CPF3a	CPF family cuticle protein	mRNA	Scaffold9	9771434	9772118	-	NA	Annotation type: Modify an existing gene model
CLEC002629-RA	Clec_CPFL1	CPFL1	CPF-like cuticle protein	mRNA	Scaffold9	9793074	9793985	-	NA	Annotation type: Add a gene symbol,Annotation type: Modify an existing gene model
CLEC002176-RA	Clec_Twd1	Twd1	tweedle family cuticle protein	mRNA	Scaffold6	258847	265322	-	NA	Annotation type: Modify an existing gene model
CLEC001677-RA	Clec-fushi tarazu	Clec-ftz	NA	mRNA	Scaffold8	5088325	5089360	+	GenBank:U14732.1	Annotation type: Modify an existing gene model: ClecTmpM001677-RA,Added 5'UTR,Added 3'UTR
CLEC001691-RA	Clec-labial	Clec-lab	NA	mRNA	Scaffold8	6072722	6171469	+	RefSeq Tcas:NP_001107762.1,RefSeq Dmel:NP_476613.1,GenBank Pediculus humanus corporus predicted:XP_002426656.1	Annotation type: Modify an existing gene model,Result of: Merging of two or more gene models.,Result of: Removing an exon from the gene model
CLEC001685-RA	Clec-zerknuellt	NA	NA	mRNA	Scaffold8	5665935	5680724	+	RefSeq Dmel zen:NP_476793.1,RefSeq Tcas zen1:NP_001036813.1,RefSeq Tcas zen2:NP_001038090.1,RefSeq Ofas zen:DQ248972.1	Annotation type: Modify an existing gene model,Annotation type: Add a new gene model not existing in gene set%2C based on Koganemaru et al transcriptome evidence track,Result of: Merging of two or more gene models.,Result of: Removing an exon from the gene model,Added 5'UTR,Added 3'UTR
CLEC011612-RA	ClecTwd3	Twd3	tweedle family cuticle protein	mRNA	Scaffold91	1087921	1089045	-	NA	Annotation type: Modify an existing gene model
CLEC001487-RA	CleGST001487	CleGST001487	Glutathione S-transferase	mRNA	Scaffold5	8158583	8166216	+	NA	Annotation type: Approve an existing gene model
CLEC000211-RA	clock	NA	NA	mRNA	Scaffold1	13639248	13644342	-	NA	Annotation type: Modify an existing gene model
CLEC008475-RA	clockworkorange	Clec cwo	partial	mRNA	Scaffold40	1300879	1302475	+	Uniprot:M4X2T1,Uniprot:Q9VGZ5	Annotation type: Modify an existing gene model
CLEC000808-RA	Corazonin receptor	CrzR	neuropeptide G-protein coupled receptor	mRNA	Scaffold2	10947682	10949693	-	GO:0001622,GO:0007218,GO:0016526	Annotation type: Add a new gene model not existing in gene set,Note to curator: Gene model is based on manual alignment with other insect species
CLEC011656-RA	Couch potato-RA	cpo	couch potato	mRNA	Scaffold75	1474934	1516269	+	Flybase:FBgn0263995	Annotation type: Modify an existing gene model,Data source for annotation: drosophila couch potato gi|440217575|gb|AAX52960.3|
CLEC011656-RB	Couch potato-RB	cpo	couch potato	mRNA	Scaffold75	1474934	1516269	+	Flybase:FBgn0263995	Annotation type: Modify an existing gene model,Data source for annotation: drosophila couch potato gi|440217575|gb|AAX52960.3|
CLEC002832-RA	CPAP1-A	CPAP1-A	Cuticular Proteins Analogous to Peritophins	mRNA	Scaffold7	5680029	5686890	+	NA	Annotation type: Modify an existing gene model
CLEC002028-RA	CPAP1-B2	CPAP1-B2	Cuticular Proteins Analogous to Peritophins	mRNA	Scaffold10	5232314	5234973	+	NA	Annotation type: Modify an existing gene model
CLEC002634-RA	CPAP1-C	CPAP1-C	Cuticular Proteins Analogous to Peritophins	mRNA	Scaffold9	10045363	10325455	+	NA	Annotation type: Modify an existing gene model
CLEC004070-RA	CPAP1-E	CPAP1-E	Cuticular Proteins Analogous to Peritophins	mRNA	Scaffold21	5232342	5232903	-	NA	Annotation type: Modify an existing gene model
CLEC009842-RA	CPAP1-F	CPAP1-F	Cuticular Proteins Analogous to Peritophins	mRNA	Scaffold64	1961962	1973152	+	NA	Annotation type: Modify an existing gene model
CLEC003495-RA	CPAP1-G1	CPAP1-G1	Cuticular Proteins Analogous to Peritophins	mRNA	Scaffold14	6983462	6997699	-	NA	Annotation type: Modify an existing gene model
CLEC002829-RA	CPAP1-G2	CPAP1-G2	Cuticular Proteins Analogous to Peritophins	mRNA	Scaffold7	5402635	5483481	+	NA	Annotation type: Modify an existing gene model
CLEC003303-RA	CPAP1-J	CPAP1-J	Cuticular Proteins Analogous to Peritophins	mRNA	Scaffold12	5666829	5714258	+	NA	Annotation type: Modify an existing gene model
CLEC002830-RA	CPAP1-M	CPAP1-M	Cuticular Proteins Analogous to Peritophins	mRNA	Scaffold7	5528786	5617511	+	NA	Annotation type: Modify an existing gene model
CLEC008703-RA	CPAP3-A1	CPAP3-A1	Cuticular Proteins Analogous to Peritophins	mRNA	Scaffold46	4482217	4494712	-	NA	Annotation type: Modify an existing gene model
CLEC008702-RA	CPAP3-A2	CPAP3-A2	Cuticular Proteins Analogous to Peritophins	mRNA	Scaffold46	4464237	4472730	-	NA	Annotation type: Modify an existing gene model
CLEC007794-RA	CPAP3-B	CPAP3-B	Cuticular Proteins Analogous to Peritophins	mRNA	Scaffold41	2527254	2533308	+	NA	Annotation type: Modify an existing gene model
CLEC008663-RA	CPAP3-C-RA	CPAP3-C-RA	Cuticular Proteins Analogous to Peritophins	mRNA	Scaffold46	1901301	1906846	+	NA	Annotation type: Modify an existing gene model
CLEC008663-RB	CPAP3-C-RB	CPAP3-C-RB	Cuticular Proteins Analogous to Peritophins	mRNA	Scaffold46	1901301	1919202	+	NA	Annotation type: Modify an existing gene model
CLEC008662-RA	CPAP3-D	CPAP3-D	Cuticular Proteins Analogous to Peritophins	mRNA	Scaffold46	1779913	1792028	+	NA	Annotation type: Modify an existing gene model
CLEC006834-RA	CPR100	NA	CPR-type cuticle protein	mRNA	Scaffold25	911856	946255	-	NA	Annotation type: Modify an existing gene model
CLEC012734-RA	CPR101	CPR101	CPR type cuticle protein	mRNA	Scaffold83	817205	817671	-	NA	Annotation type: Modify an existing gene model
CLEC011181-RA	CPR102	CPR102	CPR type cuticle protein	mRNA	Scaffold86	1509307	1537368	+	NA	Annotation type: Modify an existing gene model
CLEC012184-RA	CPR106	CPR106	CPR type cuticle protein	mRNA	Scaffold95	1138767	1145283	-	NA	Annotation type: Modify an existing gene model
CLEC012792-RA	CPR109	CPR109	CPR type cuticle protein	mRNA	Scaffold103	1374117	1376532	+	NA	Annotation type: Modify an existing gene model
CLEC013102-RA	CPR111	CPR111	CPR type cuticle protein	mRNA	Scaffold122	35665	83641	-	NA	Annotation type: Modify an existing gene model
CLEC013918-RA	CPR114	CPR114	CPR type cuticle protein	mRNA	Scaffold887	4454	12974	-	NA	Annotation type: Modify an existing gene model
CLEC000735-RA	CPR14	CPR14	CPR type cuticle protein	mRNA	Scaffold2	8309560	8316664	+	NA	Annotation type: Modify an existing gene model
CLEC000800-RA	CPR16	CPR16	CPR type cuticle protein	mRNA	Scaffold2	10663638	10665400	-	NA	Annotation type: Modify an existing gene model
CLEC000802-RA	CPR17	CPR17	CPR type cuticle protein	mRNA	Scaffold2	10687885	10691520	+	NA	Annotation type: Modify an existing gene model
CLEC027009-RA	CPR20	CPR20	CPR type cuticle protein	mRNA	Scaffold2	10735881	10773707	-	NA	Annotation type: Add a new gene model not existing in gene set
CLEC002703-RA	CPR23	CPR23	CPR type cuticle protein	mRNA	Scaffold7	37028	42787	+	NA	Annotation type: Modify an existing gene model
CLEC002704-RA	CPR24	CPR24	CPR type cuticle protein	mRNA	Scaffold7	71709	80788	+	NA	Annotation type: Modify an existing gene model
CLEC003199-RA	CPR27	CPR27	CPR type cuticle protein	mRNA	Scaffold12	422590	431822	-	NA	Annotation type: Modify an existing gene model
CLEC003304-RA	CPR28	CPR28	CPR type cuticle protein	mRNA	Scaffold12	5748425	5749191	-	NA	Annotation type: Modify an existing gene model
CLEC004095-RA	CPR34	CPR34	CPR type cuticle protein	mRNA	Scaffold21	5785101	5786729	-	NA	Annotation type: Modify an existing gene model
CLEC004736-RA	CPR37	CPR37	CPR type cuticle protein	mRNA	Scaffold24	6204435	6205209	+	NA	Annotation type: Modify an existing gene model
CLEC004737-RA	CPR38	CPR38	CPR type cuticle protein	mRNA	Scaffold24	6231317	6232046	-	NA	Annotation type: Modify an existing gene model
CLEC004739-RA	CPR40	CPR40	CPR type cuticle protein	mRNA	Scaffold24	6245042	6245858	+	NA	Annotation type: Modify an existing gene model
CLEC004741-RA	CPR42	CPR42	CPR type cuticle protein	mRNA	Scaffold24	6253111	6253662	+	NA	Annotation type: Modify an existing gene model,Note to curator: join with part two which appears to be frameshifted due to a genomic indel
CLEC004744-RA	CPR45	CPR45	CPR type cuticle protein	mRNA	Scaffold24	6267977	6268435	-	NA	Annotation type: Modify an existing gene model
CLEC004801-RA	CPR48	CPR48	CPR type cuticle protein	mRNA	Scaffold24	8486679	8488697	+	NA	Annotation type: Modify an existing gene model
CLEC004806-RA	CPR50	CPR50	CPR type cuticle protein	mRNA	Scaffold24	8801945	8810465	+	NA	Annotation type: Modify an existing gene model
CLEC006869-RA	CPR52-RA	CPR52	CPR type cuticle protein	mRNA	Scaffold25	2754792	2755448	-	NA	Annotation type: Modify an existing gene model
CLEC006869-RB	CPR52-RB	CPR52	CPR type cuticle protein	mRNA	Scaffold25	2754792	2756197	-	NA	Annotation type: Modify an existing gene model
CLEC006890-RA	CPR54	CPR54	CPR type cuticle protein	mRNA	Scaffold25	3096165	3100479	+	NA	Annotation type: Modify an existing gene model
CLEC006892-RA	CPR55a-RA	CPR55a	CPR type cuticle protein	mRNA	Scaffold25	3163858	3164402	+	NA	Annotation type: Modify an existing gene model
CLEC006892-RB	CPR55a-RB	CPR55a	CPR type cuticle protein	mRNA	Scaffold25	3161792	3164402	+	NA	Annotation type: Modify an existing gene model
CLEC006893-RA	CPR55b	CPR55b	CPR type cuticle protein	mRNA	Scaffold25	3171205	3173349	+	NA	Annotation type: Modify an existing gene model
CLEC006894-RA	CPR56	CPR56	CPR type cuticle protein	mRNA	Scaffold25	3190808	3196775	+	NA	Annotation type: Modify an existing gene model
CLEC006898-RA	CPR57	CPR57	CPR type cuticle protein	mRNA	Scaffold25	3411428	3415211	+	NA	Annotation type: Modify an existing gene model
CLEC006900-RA	CPR58	CPR58	CPR type cuticle protein	mRNA	Scaffold25	3470739	3491157	+	NA	Annotation type: Modify an existing gene model
CLEC006901-RA	CPR59	CPR59	CPR type cuticle protein	mRNA	Scaffold25	3516850	3531688	+	NA	Annotation type: Modify an existing gene model
CLEC006902-RA	CPR60	CPR60	CPR type cuticle protein	mRNA	Scaffold25	3600353	3630667	+	NA	Annotation type: Modify an existing gene model
CLEC006903-RA	CPR61a	CPR61a	CPR type cuticle protein	mRNA	Scaffold25	3655407	3656118	+	NA	Annotation type: Modify an existing gene model
CLEC006904-RA	CPR61b	CPR61b	CPR type cuticle protein	mRNA	Scaffold25	3681649	3682360	-	NA	Annotation type: Modify an existing gene model
CLEC006906-RA	CPR62	CPR62	CPR type cuticle protein	mRNA	Scaffold25	3721965	3725117	+	NA	Annotation type: Modify an existing gene model
CLEC006908-RA	CPR64	CPR64	CPR type cuticle protein	mRNA	Scaffold25	3843921	3862961	+	NA	Annotation type: Modify an existing gene model
CLEC006909-RA	CPR65	CPR65	CPR type cuticle protein	mRNA	Scaffold25	3880019	3885268	+	NA	Annotation type: Modify an existing gene model
CLEC006911-RA	CPR66	CPR66	CPR cuticle protein	mRNA	Scaffold25	3930398	3968472	+	NA	Annotation type: Modify an existing gene model
CLEC027006-RA	CPR71	NA	NA	mRNA	Scaffold31	4356825	4358164	+	NA	Annotation type: Modify an existing gene model
CLEC027010-RA	CPR72	CPR72	CPR type cuticle protein	mRNA	Scaffold31	4360240	4361192	-	NA	Annotation type: Modify an existing gene model
CLEC005890-RA	CPR75	CPR75	CPR type cuticle protein	mRNA	Scaffold31	6627403	6633061	-	NA	Annotation type: Modify an existing gene model
CLEC005563-RA	CPR78	CPR78	CPR type cuticle protein	mRNA	Scaffold35	214909	222555	+	NA	Annotation type: Modify an existing gene model
CLEC005565-RA	CPR79 (part1)	CPR79 (part1)	CPR type cuticle protein	mRNA	Scaffold35	374482	388481	+	NA	Annotation type: Modify an existing gene model,Note to curator: genomic indel creates artificial frameshift in sequence%2C please combine with part2
CLEC005566-RA	CPR80	CPR80	CPR type cuticle protein	mRNA	Scaffold35	457855	460435	+	NA	Annotation type: Modify an existing gene model
CLEC005567-RA	CPR81	CPR81	CPR type cuticle protein	mRNA	Scaffold35	467130	468041	+	NA	Annotation type: Modify an existing gene model
CLEC005568-RA	CPR82	CPR82	CPR type cuticle protein	mRNA	Scaffold35	477337	479483	-	NA	Annotation type: Modify an existing gene model
CLEC006969-RA	CPR83	CPR83	CPR type cuticle protein	mRNA	Scaffold37	2630425	2655211	+	NA	Annotation type: Modify an existing gene model
CLEC007768-RA	CPR84	CPR84	CPR type cuticle protein	mRNA	Scaffold41	2102159	2104770	-	NA	Annotation type: Modify an existing gene model
CLEC008279-RA	CPR86a	CPR86a	CPR type cuticle protein	mRNA	Scaffold45	4067473	4067921	-	NA	Annotation type: Modify an existing gene model
CLEC008280-RA	CPR86b	CPR86b	CPR type cuticle protein	mRNA	Scaffold45	4110975	4111432	-	NA	Annotation type: Modify an existing gene model
CLEC008665-RA	CPR88	CPR88	CPR type cuticle protein	mRNA	Scaffold46	1978694	1991473	+	NA	Annotation type: Modify an existing gene model
CLEC008666-RA	CPR89	CPR89	CPR type cuticle protein	mRNA	Scaffold46	1995061	1998973	-	NA	Annotation type: Modify an existing gene model
CLEC007115-RA	CPR90	CPR90	CPR type cuticle protein	mRNA	Scaffold52	3844097	3845350	+	NA	Annotation type: Modify an existing gene model
CLEC009166-RA	CPR91	CPR91	CPR type cuticle protein	mRNA	Scaffold54	3672207	3703621	+	NA	Annotation type: Modify an existing gene model
CLEC009541-RA	CPR92	CPR92	CPR type cuticle protein	mRNA	Scaffold57	493308	541875	-	NA	Annotation type: Modify an existing gene model
CLEC011855-RA	CPR93a	CPR93a	CPR type cuticle protein	mRNA	Scaffold59	1134762	1135248	-	NA	Annotation type: Modify an existing gene model
CLEC011857-RA	CPR93d	CPR93d	CPR type cuticle protein	mRNA	Scaffold59	1153058	1153670	-	NA	Annotation type: Modify an existing gene model
CLEC011465-RA	CPR94	CPR94	CPR type cuticle protein	mRNA	Scaffold69	2006308	2008190	+	NA	Annotation type: Modify an existing gene model
CLEC011397-RA	CPR96	CPR96	CPR type cuticle protein	mRNA	Scaffold71	1386210	1391092	+	NA	Annotation type: Modify an existing gene model
CLEC011409-RA	CPR98	CPR98	CPR type cuticle protein	mRNA	Scaffold71	2241853	2246572	+	NA	Annotation type: Modify an existing gene model
CLEC011415-RA	CPR99	CPR99	CPR type cuticle protein	mRNA	Scaffold71	2336210	2341474	-	NA	Annotation type: Modify an existing gene model
CLEC000743-RA	CPRL1	CPRL1	CPR-like cuticle protein	mRNA	Scaffold2	8782946	8787461	+	NA	Annotation type: Modify an existing gene model
CLEC000742-RA	CPRL12	NA	CPR like cuticle protein	mRNA	Scaffold2	8517449	8520063	-	NA	Annotation type: Modify an existing gene model
CLEC000739-RA	CPRL14	NA	CPR like cuticle protein	mRNA	Scaffold2	8456038	8459398	-	NA	Annotation type: Modify an existing gene model
CLEC000736-RA	CPRL17	NA	CPR like cuticle protein	mRNA	Scaffold2	8346501	8359727	-	NA	Annotation type: Modify an existing gene model
CLEC005705-RA	Crooked legs	crol	crooked legs	mRNA	Scaffold31	244747	250144	-	Flybase:FBgn0020309	Annotation type: Modify an existing gene model,Data source for annotation:Drosophila Crooked legs gi|17137352|ref|NP_477243.1
CLEC007380-RA	Crustacean cardioactive peptide receptor 1	CCAPR-1	neuropeptide G-protein coupled receptor	mRNA	Scaffold32	4747464	4788314	+	GO:0001622,GO:0004930,GO:0007218,GO:0016526	Annotation type: Add a new gene model not existing in gene set,Note to curator: Gene model is based on manual alignment with other insect species,Note to curator: Intron/Exon junction should be correct
CLEC012123-RA	Cu-Zn Superoxide Dismutase 1	Cu-Zn SOD1	NA	mRNA	Scaffold101	1430907	1440039	+	NA	NA
CLEC008011-RA	CYP307A1	NA	NA	mRNA	Scaffold51	1552120	1564674	-	NA	NA
CLEC001369-RA	CYP3091E1	NA	NA	mRNA	Scaffold5	1394036	1400687	+	NA	NA
CLEC003857-RA	CYP315A1	NA	NA	mRNA	Scaffold16	5687700	5694253	-	NA	NA
CLEC011657-RA	CYP400A1	CYP400A1	P450	mRNA	Scaffold75	1519473	1530998	-	NA	NA
CLEC004237-RA	CYP6DM1	NA	NA	mRNA	Scaffold17	2915658	2918098	+	NA	NA
CLEC004506-RA	CYP6HM1	NA	NA	mRNA	Scaffold13	4419089	4420931	+	NA	NA
CLEC012836-RA	cysteine desulfurylase	NA	NA	mRNA	Scaffold110	224892	228697	-	NA	NA
CLEC000844-RA	Cytochrome c	NA	NA	mRNA	Scaffold2	14976789	14980089	-	NA	NA
CLEC007341-RA	Cytochrome P450 4CP1	CYP4CP1	Cytochrome P450 4CP1	mRNA	Scaffold32	3295621	3299587	+	NA	Annotation type: Approve an existing gene model
CLEC011257-RA	Cytosolic 5'-nucleotidaseIII-like	NA	NA	mRNA	Scaffold82	1760001	1766097	-	NA	NA
CLEC013459-RA	Cytosolic purine 5'-nucleotidase	NA	NA	mRNA	Scaffold144	230883	252018	-	NA	NA
CLEC002214-RA	Darkener of apricot-RA	Doa	Darkener of apricot	mRNA	Scaffold6	2009191	2027118	-	Flybase:FBgn0265998	Annotation type: Modify an existing gene model,Result of: Adding an exon to the gene model,Result of: Removing an exon from the gene model,Added 3'UTR
CLEC002214-RB	Darkener of apricot-RB	Doa	Darkener of apricot	mRNA	Scaffold6	2009191	2021493	-	Flybase:FBgn0265998	Annotation type: Modify an existing gene model,Result of: Adding an exon to the gene model,Result of: Removing an exon from the gene model,Added 3'UTR,Note to curator: Problem with the sequence in the second exon%2C probably an insertion/deletion missing to change the frame. Tried to edit the sequence but couldn't fix neither revert the change.
CLEC002214-RC	Darkener of apricot-RC	Doa	Darkener of apricot	mRNA	Scaffold6	2009191	2017647	-	Flybase:FBgn0265998	Annotation type: Modify an existing gene model,Result of: Adding an exon to the gene model,Added 3'UTR
CLEC009505-RA	deadpan	dpn	deadpan	mRNA	Scaffold60	1816381	1821331	-	Flybase:FBgn0010109	Annotation type: Modify an existing gene model,Result of: Removing an exon from the gene model,Result of: Adding an exon to the gene model,Added 3'UTR
CLEC011983-RA	Dihydrofolate reductase	NA	NA	mRNA	Scaffold97	1972666	1976202	+	NA	NA
CLEC000449-RA	dihydropteridene reductase	NA	NA	mRNA	Scaffold1	26787396	26790255	-	NA	NA
CLEC004883-RA	dihydropyrimidine dehydrogenase (NADP+)	NA	NA	mRNA	Scaffold19	5487887	5506844	+	NA	NA
CLEC000667-RA	Diuretic hormone 31 receptor	DH31R	protein hormone G-protein coupled receptor	mRNA	Scaffold2	6956227	6992284	-	GO:0001622,GO:0007218,GO:0016526	Annotation type: Add a new gene model not existing in gene set,Note to curator: Gene model is based on manual alignment with other insect species,Note to curator: N-Terminus couldnÂ´t be found
CLEC000152-RA	Dopamine/Ecdysteroid receptor	DopEcR	bioaminergic G-protein coupled receptor	mRNA	Scaffold1	9022532	9032111	-	GO:0001622,GO:0004930,GO:0004952,GO:0016526	Annotation type: Add a new gene model not existing in gene set,Note to curator: Gene model is based on manual alignment with other insect species,Note to curator: Intron/Exon junction should be correct
CLEC002262-RA	E(spl) region transcript m7	E(spl)m7-HLH	E(spl) region transcript m7	mRNA	Scaffold6	2918844	2919901	+	FlyBase:FBgn0002633	Annotation type: Modify an existing gene model
CLEC027011-RA	E2F transcription factor	E2f	E2F transcription factor	mRNA	Scaffold16	4685289	4705627	+	Flybase:FBgn001176	Added 3'UTR
CLEC001266-RA	E78C	E78C	E78 nuclear receptor	mRNA	Scaffold4	9498819	9526384	-	NA	Annotation type: Approve an existing gene model
CLEC002670-RA	Eb1	Eb1	Eb1	mRNA	Scaffold9	12655825	12657189	-	Flybase:FBgn0027066	Added 5'UTR,Added 3'UTR,Annotation type: Approve an existing gene model
CLEC002129-RA	Ecdysone Receptor	EcR	Ecdysone Receptor	mRNA	Scaffold10	11300317	11361339	-	NA	Annotation type: Approve an existing gene model
CLEC008969-RA	eIF4AIII	eIF4AIII	eIF4AIII	mRNA	Scaffold48	1794009	1795848	-	FlyBase:FBgn0037573	Annotation type: Modify an existing gene model,Added 5'UTR,Added 3'UTR
CLEC000750-RA	electron transfer flavoprotein subunit beta	NA	electron transfer flavoprotein subunit beta	mRNA	Scaffold2	8986798	8992366	-	NA	Annotation type: Modify an existing gene model
CLEC007158-RA	enabled-RA	ena	enabled	mRNA	Scaffold52	5429616	5483334	+	Flybase:FBgn0000578	Result of: Adding an exon to the gene model,Result of: Merging of two or more gene models across scaffolds. Gene involved in merge:,ClecTmpM007158-RA and augustus_masked-Scaffold52-abinit-gene-54.3-mRNA-1,Result of: Removing an exon from the gene model
CLEC007158-RB	enabled-RB	ena	enabled	mRNA	Scaffold52	5429616	5483334	+	Flybase:FBgn0000578	Annotation type: Modify an existing gene model,Result of: Adding an exon to the gene model,Result of: Removing an exon from the gene model
CLEC007158-RC	enabled-RC	ena	enabled	mRNA	Scaffold52	5388259	5483334	+	Flybase:FBgn0000578	Annotation type: Modify an existing gene model,Result of: Adding an exon to the gene model,Result of: Removing an exon from the gene model
CLEC007158-RD	enabled-RD	ena	enabled	mRNA	Scaffold52	5388259	5483334	+	Flybase:FBgn0000578	Annotation type: Modify an existing gene model,Result of: Adding an exon to the gene model,Result of: Removing an exon from the gene model
CLEC004281-RA	Endothelin-converting enzyme 1	ECE1	NA	mRNA	Scaffold17	6351851	6357648	-	NA	NA
CLEC007651-RA	endothelin-converting enzyme 1	ECE1	NA	mRNA	Scaffold49	4243855	4245841	+	NA	NA
CLEC002206-RA	Endothelin-converting enzyme 1	ECE1	NA	mRNA	Scaffold6	1131227	1138447	+	NA	NA
CLEC007652-RA	Endothelin-converting enzyme 1	ECE1	NA	mRNA	Scaffold49	4290756	4295474	+	NA	NA
CLEC002193-RA	endothelin-converting enzyme 1	ECE1	NA	mRNA	Scaffold6	950166	1001729	+	NA	NA
CLEC007653-RA	Endothelin-converting enzyme 1	ECE1	NA	mRNA	Scaffold49	4299254	4307453	+	NA	NA
CLEC007039-RA	escargot	esg	escargot	mRNA	Scaffold52	871411	873144	+	FlyBase ID:FBgn0001981	Annotation type: Approve an existing gene model,Added 5'UTR,Added 3'UTR
CLEC007449-RA	extra macrochaetae	NA	NA	mRNA	Scaffold30	1299443	1300474	+	FlyBase ID:FBgn0000575	Annotation type: Modify an existing gene model
CLEC010012-RA	farsoic acid methyltransferase	FAMeT	JH pathway	mRNA	Scaffold76	247165	272657	-	NA	Annotation type: Approve an existing gene model
CLEC003668-RA	flightless I	fliI	flightless I	mRNA	Scaffold20	6056656	6067908	+	Flybase:FBgn0000709	Annotation type: Modify an existing gene model,Added 5'UTR
CLEC001021-RA	FMRFamide-like peptide	Fmrf	neuropeptide precursor	mRNA	Scaffold3	7469080	7470207	+	GO:0005184,GO:0007218	signal peptide: MFGAMLVGAWLLIHQQCCVT,bioactive peptide: SALEKNFMRFamide,bioactive peptide: SLWTSADDYNQSETMAKFSFLRFamide,bioactive peptide: GNFIRFamide,bioactive peptide: NADNFMRFamide,bioactive peptide: ARNNFIRLamide,bioactive peptide: NTENFIRFamide,bioactive peptide: GKEDFQRTGKNDNFMRFamide,bioactive peptide: GFVGFARQKEMDKGGGFIRFamide
CLEC009376-RA	folylpolyglutamate synthase	NA	NA	mRNA	Scaffold61	2983663	2986586	-	NA	NA
CLEC008059-RA	fruitless	fru	BTB zinc finger domain gene	mRNA	Scaffold51	3601790	3606317	+	PMID:2542123	Annotation type: Modify an existing gene model
CLEC002583-RA	Fumble	fbl	NA	mRNA	Scaffold9	8518963	8524338	+	NA	NA
CLEC001379-RA	Gamma-glutamyl hydrolase A	NA	NA	mRNA	Scaffold5	1631473	1633236	-	NA	NA
CLEC004856-RA	Gamma-interferon-Inducible Lysosomal Thiol reductase	GILT	Gamma-interferon-Inducible Lysosomal Thiol reductase	mRNA	Scaffold19	3436749	3441444	-	Flybase:FBgn0039099	NA
CLEC004727-RA	Gliotactin	Gli	Gliotactin	mRNA	Scaffold24	5139192	5246139	+	flybase:%09FBgn0001987	Result of: Removing an exon from the gene model,Result of: Adding an exon to the gene model
CLEC006803-RA	Glutaredoxin-like1	Grx-like1	NA	mRNA	Scaffold39	5279935	5359510	+	NA	NA
CLEC013340-RA	Glutathione S-transferase Z-1	GST	Glutathione S-transferase	mRNA	Scaffold126	234295	248770	+	NA	Annotation type: Approve an existing gene model
CLEC004318-RA	glycoprotein hormone alpha	GPA	peptide hormone precursor	mRNA	Scaffold17	8762821	8770389	+	GO:0005184,GO:0007218	signal peptide: MYRLILALLLCNLASAFG
CLEC006567-RA	grapes-RA	grp	grapes	mRNA	Scaffold42	5069667	5082244	-	Flybase:%09FBgn0261278	Annotation type: Modify an existing gene model
CLEC006567-RB	grapes-RB	grp	grapes	mRNA	Scaffold42	5069667	5082244	-	Flybase:FBgn0261278	Annotation type: Modify an existing gene model
CLEC006567-RC	grapes-RC	grp	grapes	mRNA	Scaffold42	5069667	5082244	-	Flybase:FBgn0261278	Annotation type: Modify an existing gene model
CLEC006567-RD	grapes-RD	grp	grapes	mRNA	Scaffold42	5069667	5082244	-	Flybase:FBgn0261278	Annotation type: Modify an existing gene model,Result of: Removing an exon from the gene model,Result of: Adding an exon to the gene model
CLEC006567-RE	grapes-RE	grp	grapes	mRNA	Scaffold42	5069667	5082244	-	Flybase:FBgn0261278	Annotation type: Modify an existing gene model,Result of: Adding an exon to the gene model,Result of: Removing an exon from the gene model
CLEC000827-RA	Groucho-RA	gro	groucho	mRNA	Scaffold2	13527344	13558246	-	Flybase:FBgn0001139	Data source for annotation: Drosophila melanogaster CG 8384,Added 3'UTR,Annotation type: Modify an existing gene model,Result of: Adding an exon to the gene model,Result of: Merging of two or more gene models across scaffolds. Gene involved in merge: Groucho
CLEC000827-RB	Groucho-RB	gro	groucho	mRNA	Scaffold2	13527344	13558246	-	Flybase:FBgn0001139	Data source for annotation: Drosophila melanogaster CG 8384,Added 3'UTR,Result of: Removing an exon from the gene model,Annotation type: Modify an existing gene model,Result of: Merging of two or more gene models across scaffolds. Gene involved in merge: Groucho
CLEC005231-RA	GTP cyclohydrolase 1	NA	NA	mRNA	Scaffold28	4598363	4656747	+	NA	NA
CLEC009238-RA	Hairless-RA	H	hairless	mRNA	Scaffold58	210926	226758	+	Flybase:FBgn0001169	Data source for annotation: Drosophila melanogaster CG 5460,Annotation type: Modify an existing gene model,Result of: Adding an exon to the gene model,Result of: Removing an exon from the gene model,Added 5'UTR,Added 3'UTR,Note to curator: added a fake intron to get the full proteine. There is a frameshift but don't know where exactly.
CLEC003006-RA	hairy	h	hairy	mRNA	Scaffold11	3543969	3552434	-	NA	Annotation type: Approve an existing gene model
CLEC013143-RA	Heat shock protein 70 cognate 5	Hsc70-5	NA	mRNA	Scaffold121	115715	127458	-	NA	NA
CLEC010822-RA	Heat shock protein 70-2	Hsp70-2	NA	mRNA	Scaffold63	2582628	2590423	-	NA	NA
CLEC010952-RA	Heat shock protein 70-3	Hsp70-3	NA	mRNA	Scaffold77	419106	421158	+	NA	NA
CLEC005841-RA	Heat shock protein 70-4	Hsp70-4	NA	mRNA	Scaffold31	5404621	5406758	+	NA	NA
CLEC004884-RA	helix-loop-helix protein	hen	NA	mRNA	Scaffold19	5506901	5523752	-	NA	NA
CLEC007792-RA	Holocarboxylase synthetase	NA	NA	mRNA	Scaffold41	2516656	2518621	+	NA	NA
CLEC009113-RA	hormone receptor 4	hr4	hormone receptor 4	mRNA	Scaffold43	4330069	4338022	-	ncbi: cd07168	Annotation type: Modify an existing gene model,Similar to EEZ99212.1,Similar to XP_002425386.1,Not sure
CLEC010982-RA	hypothetical secreted protein	NA	hypothetical secreted protein	mRNA	Scaffold77	1345379	1390211	+	NA	Annotation type: Modify an existing gene model
CLEC002513-RA	hypothetical secreted protein	NA	NA	mRNA	Scaffold9	6236292	6295642	-	NA	Annotation type: Modify an existing gene model
CLEC004655-RA	hypothetical secreted protein	NA	hypothetical secreted protein	mRNA	Scaffold24	21741	28035	+	NA	Annotation type: Modify an existing gene model
CLEC004951-RA	Hypothetical secreted protein	NA	Hypothetical secreted protein	mRNA	Scaffold23	970535	977622	+	NA	Annotation type: Modify an existing gene model
CLEC011792-RA	IGF-II mRNA-binding protein-RA	Imp	IGF-II mRNA-binding protein	mRNA	Scaffold81	1982672	1994012	+	FlyBase:FBgn0262735	Annotation type: Modify an existing gene model,Result of: Removing an exon from the gene model,Result of: Adding an exon to the gene model
CLEC011792-RB	IGF-II mRNA-binding protein-RB	Imp	IGF-II mRNA-binding protein	mRNA	Scaffold81	1940034	1994012	+	Flybase:FBgn0262735	Annotation type: Modify an existing gene model,Result of: Adding an exon to the gene model,Result of: Removing an exon from the gene model
CLEC000779-RA	inhibitor of apoptosis	iap	NA	mRNA	Scaffold2	9597051	9602238	-	NA	NA
CLEC009294-RA	Insect Catalase scaffold 58	NA	NA	mRNA	Scaffold58	2454108	2492890	+	NA	Drosophila melanogaster catalase was used for the BLAT search. NCBI Reference Sequence: NP_536731.1,Exon 2454164 - 2454211: splice site needs to be looked at with extra G at 3' end,Exon 2481185 - 2481246: extra AT at the 5' end of splice site,Exon 2486798 - 2486979: extra G at the 3' end,Exon 2487079 - 2487220: extra GT at 5' end and extra AG at the 3'end,Exon 2491110 - 2491261: splice site at th…
CLEC010029-RA	Inulin Like Receptor 2	InR2	Insulin Like Receptor	mRNA	Scaffold76	1561752	1585829	+	NA	Annotation type: Approve an existing gene model
CLEC009439-RA	Ionotropic receptor 21a	Ir21a	NA	mRNA	Scaffold74	1526559	1533032	+	NA	Annotation type: Modify an existing gene model
CLEC003533-RA	Ionotropic receptor 40a	Ir40a	NA	mRNA	Scaffold14	9553889	9560575	+	NA	Annotation type: Modify an existing gene model
CLEC009847-RA	Ionotropic receptor 41c	Ir41c	NA	mRNA	Scaffold64	2110982	2113758	+	NA	Annotation type: Modify an existing gene model,Note to curator: Model does not satisfy all the RNAseq information%2C especially near the C-terminus%2C but protein aligns well with relatives%2C so seems fine for now. Might have a 5' UTR intron%2C but without RNAseq support%2C can't do it.
CLEC001394-RA	Ionotropic receptor 68a	Ir68a	NA	mRNA	Scaffold5	1854927	1858046	-	NA	Annotation type: Modify an existing gene model
CLEC009040-RA	Ionotropic receptor 75f	Ir75f	NA	mRNA	Scaffold43	433169	435475	-	NA	Annotation type: Modify an existing gene model
CLEC009367-RA	Ionotropic receptor 75k	Ir75k	NA	mRNA	Scaffold61	2915634	2919791	-	NA	Annotation type: Modify an existing gene model,Note to curator: First exon is my guess%2C in fact in comparison with the next gene downstream%2C there should be another one%2C but I can't find it. Internal modification is required%2C and final exon is supported by RNAseq.
CLEC008808-RA	Ionotropic receptor 76b	Ir76b	NA	mRNA	Scaffold53	3309921	3333585	-	NA	Annotation type: Modify an existing gene model,Note to curator: My first exon is without evidence. Rest has RNAseq or TBLASTN support.
CLEC010869-RA	Ionotropic Receptor 8a	Ir8a	NA	mRNA	Scaffold62	1340470	1356791	+	NA	Annotation type: Modify an existing gene model
CLEC002676-RA	Ionotropic receptor 93a	Ir93a	NA	mRNA	Scaffold9	12711781	12715730	+	NA	Annotation type: Modify an existing gene model
CLEC012228-RA	kekkon-1	kek1	kekkon-1	mRNA	Scaffold102	986325	989159	-	FlyBase:FBgn0015399	Annotation type: Modify an existing gene model,Added 5'UTR,Added 3'UTR
CLEC002421-RA	Kinin	Kinin	neuropeptide precursor	mRNA	Scaffold9	741644	771634	+	GO:0005184,GO:0007218	signal peptide: MLMLLCLLWLAISCDTIRC,bioactive peptide: DSPGPKMRFSSWGamide,bioactive peptide: SKFSSWGamide,bioactive peptide: KFSSWGamide,bioactive peptide: AKFNSWGamide,bioactive peptide: VKFNSWGamide,bioactive peptide: STFNSWGamide,bioactive peptide: TKFNSWGamide,bioactive peptide: PIFSSWGamide,bioactive peptide: GPDFYAWGamide
CLEC007525-RA	Knirps2	Kni	Knirps2	mRNA	Scaffold30	4449435	4455338	+	ncbi:cl02596	Scaffold30:4448282-4448383,Annotation type: Modify an existing gene model,Knirps-like receptors (KNI%2C KNRL%2C EGON%2C ODR7),see duplication at CLEC007525 and CLEC007515
CLEC007556-RA	lethal (1) G0007	l(1)G0007	lethal (1) G0007	mRNA	Scaffold30	4919109	4924972	+	Flybaser:FBgn0026713	Annotation type: Modify an existing gene model,Added 5'UTR,Added 3'UTR
CLEC005681-RA	Leucine-rich repeat protein	NA	Leucine-rich repeat protein	mRNA	Scaffold35	6444422	6807474	+	NA	Annotation type: Modify an existing gene model
CLEC000728-RA	lipoic acid synthase	NA	NA	mRNA	Scaffold2	7802577	7804054	+	NA	NA
CLEC009386-RA	lipoyl(octanoyl) transferase	NA	NA	mRNA	Scaffold61	3076366	3082851	-	NA	NA
CLEC005864-RA	Lutropin receptor	LutropinR/CGHR-like	protein hormone G-protein coupled receptor	mRNA	Scaffold31	5996654	6007594	+	GO:0001622,GO:0007218,GO:0016526	Annotation type: Add a new gene model not existing in gene set,Note to curator: Gene model is based on manual alignment with other insect species,Note to curator: Intron/Exon junction should be correct,Note to curator: N- and C- Terminus couldnÂ´t be found%2C but all Transmembrane domanes are present
CLEC001611-RA	lysosomal alpha-mannosidase	lysosomal alpha-mannosidase	NA	mRNA	Scaffold5	15839980	15852803	+	NA	NA
CLEC000552-RA	maleless	mle	Dosage compensation regulator	mRNA	Scaffold1	32940764	32962680	+	PMID:812765	Annotation type: Approve an existing gene model
CLEC006482-RA	MDR2	MDR2	ABC Transporter	mRNA	Scaffold44	5327348	5340039	+	NA	NA
CLEC003088-RA	melted	mel	melted	mRNA	Scaffold11	7261363	7275730	+	Flybase:FBgn0023001	Annotation type: Modify an existing gene model,Result of: Adding an exon to the gene model,Added 5'UTR,Added 3'UTR
CLEC009878-RA	Methionine sulfoxidase reductase B	NA	NA	mRNA	Scaffold64	2407034	2412154	-	NA	NA
CLEC007456-RA	Methionine sulfoxide reductase A	NA	NA	mRNA	Scaffold30	1538537	1557981	-	NA	NA
CLEC007232-RA	methylenetetrahydrofolate dehydrogenase(NAD+)	NA	NA	mRNA	Scaffold34	2688668	2701050	-	NA	NA
CLEC004781-RA	Mevalonate Kinase	MevK	Mevalonate Kinase	mRNA	Scaffold24	8089306	8094186	+	GO:0004496,GO:0008299,GO:0016773,ncbi:TIGR00549	Result of: Merging of two or more gene models. Gene involved in merge:,ClecTmpM004761-RA,snap_masked-Scaffold24-abinit-gene-80.14-mRNA-1,Smilar to XP_001657825
CLEC012321-RA	mitochondrial ribosomal protein S5	NA	NA	mRNA	Scaffold99	1274260	1276388	-	NA	Annotation type: Modify an existing gene model,Result of: Adding an exon to the gene model
CLEC002779-RA	Molybdenum cofactor biosynthesis protein	NA	NA	mRNA	Scaffold7	4000575	4011039	+	NA	NA
CLEC012144-RA	moody1 receptor	moody1	G-protein coupled receptor	mRNA	Scaffold85	590762	609662	-	GO:0001622,GO:0004930,GO:0016526	Annotation type: Add a new gene model not existing in gene set,Note to curator: Gene model is based on manual alignment with other insect species
CLEC001012-RA	myoinhibiting peptide	Mip	neuropeptide precursor	mRNA	Scaffold3	7174368	7178558	+	GO:0005184,GO:0007218	ClecTmpM001012-RA,signal peptide: MSWRTLLFLAWVAVAINC,bioactive peptide: AWKDLTTAWamide,bioactive peptide: GWKDLPATGWamide,bioactive peptide: GWQDLQSAWamide,bioactive peptide: GWTDLNSGGWamide,bioactive peptide: GWQDLNSGGWamide,bioactive peptide: GWQDLNSGGWamide,bioactive peptide: GWQDLNSGGWamide,bioactive peptide: GWQDLQAPAWamide,bioactive peptide: SWVSLHSGWamide,bioactive peptide: AADWGSFRGSWamid…
CLEC012118-RA	Myosuppressin	NA	NA	mRNA	Scaffold101	1241777	1301556	+	GO:0005184,GO:0007218	signal peptide: MNTFWVTLFVAAVVVVGCFS,bioactive peptide: pQDQMTDHIFLRFamide
CLEC002397-RA	NAD-dependent methylenetetrahydrofolate dehydrogenase	NA	NA	mRNA	Scaffold6	15886769	15890967	+	NA	NA
CLEC007194-RA	Neuroparsin-1	NA	neuropeptide precursor	mRNA	Scaffold34	1124837	1138598	-	GO:0005184,GO:0007218	signal peptide: MFLCNYFTLVVAITFLQA
CLEC011662-RA	Neuroparsin-3	NA	neuropeptide precursor	mRNA	Scaffold75	1893684	1894154	+	GO:0005184,GO:0007218	Annotation type: Approve an existing gene model,Signal peptide: MVRSGYTALSILAVCCIATQAGS
CLEC025125-RA	neuropeptide F	NPF	neuropeptide precursor	mRNA	Scaffold64	1622231	1667649	-	GO:0005184,GO:0007218	signal peptide: MSSWLFWLWACLAAWCFAVGAG,bioactive peptide: QPMPADAMARPARPKTFDSPDDLRTYLNQLGQYYAVAGRPRFamide
CLEC003036-RA	neuropeptide F receptor 2	NPFR-2	neuropeptide G-protein coupled receptor	mRNA	Scaffold11	4780570	4901828	+	GO:0001622,GO:0007218,GO:0016526	Annotation type: Add a new gene model not existing in gene set,Note to curator: Gene model is based on manual alignment with other insect species
CLEC003147-RA	nicotinamide mononucleotide adenyltransferase	NA	NA	mRNA	Scaffold11	8691971	8696456	-	NA	NA
CLEC007682-RA	nicotinate phosphoribosyltransferase	NA	NA	mRNA	Scaffold49	4844108	4860195	-	NA	NA
CLEC003037-RA	odorant binding protein	NA	NA	mRNA	Scaffold11	4832651	4834082	-	NA	NA
CLEC025343-RA	Odorant Receptor 25	Or25	NA	mRNA	Scaffold13	3345761	3362248	-	NA	Annotation type: Add a new gene model not existing in gene set,Note to curator: Assembly gap removes two exons
CLEC008454-RA	pancreatic lipase	NA	NA	mRNA	Scaffold40	1114955	1138298	+	NA	NA
CLEC012534-RA	Pancreatic lipase	NA	NA	mRNA	Scaffold100	749773	752754	-	NA	NA
CLEC008427-RA	pancreatic lipase	NA	NA	mRNA	Scaffold40	606333	621535	-	NA	NA
CLEC025172-RA	pancreatic lipase	NA	NA	mRNA	Scaffold27	450105	456503	+	NA	NA
CLEC005996-RA	pancreatic lipase	NA	NA	mRNA	Scaffold27	173214	175566	+	NA	NA
CLEC005997-RA	pancreatic lipase	NA	NA	mRNA	Scaffold27	182529	184373	+	NA	NA
CLEC001596-RA	Pancreatic lipase	NA	NA	mRNA	Scaffold5	14913571	14920590	+	NA	NA
CLEC006009-RA	pancreatic lipase	NA	NA	mRNA	Scaffold27	504349	542463	-	NA	NA
CLEC006049-RA	pancreatic lipase	NA	NA	mRNA	Scaffold27	2982218	3006851	-	NA	NA
CLEC011061-RA	Pancreatic lipase	NA	NA	mRNA	Scaffold72	1042865	1059361	+	NA	NA
CLEC003698-RA	pavarotti 1	pav	pavarotti	mRNA	Scaffold20	7539290	7550691	+	Flybase:FBgn0011692	Annotation type: Modify an existing gene model,Added 3'UTR
CLEC006555-RA	pavarrotti 2	pav	pavarotti	mRNA	Scaffold42	3817540	3831258	-	Flybase:FBgn0011692	Annotation type: Modify an existing gene model,Result of: Adding an exon to the gene model
CLEC003981-RA	pebble-RA	pbl	pebble	mRNA	Scaffold21	950666	978144	+	Flybase:FBgn0003041	Annotation type: Modify an existing gene model,Result of: Adding an exon to the gene model
CLEC003981-RB	pebble-RB	pbl	pebble	mRNA	Scaffold21	950666	977365	+	Flybase:FBgn0003041	Annotation type: Modify an existing gene model,Result of: Adding an exon to the gene model
CLEC003981-RC	pebble-RC	pbl	pebble	mRNA	Scaffold21	950666	978144	+	Flybase:FBgn0003041	Annotation type: Modify an existing gene model,Result of: Adding an exon to the gene model
CLEC003981-RD	pebble-RD	pbl	pebble	mRNA	Scaffold21	950666	977365	+	Flybase:FBgn0003041	Annotation type: Modify an existing gene model,Result of: Adding an exon to the gene model
CLEC002329-RA	Peroxidase	NA	heme-dependent peroxidase	mRNA	Scaffold6	9722896	9764733	+	NA	Annotation type: Modify an existing gene model
CLEC011220-RA	phosphatidylinositol 3-kinase catalytic subunit type 3	pik3c3	NA	mRNA	Scaffold82	201437	204227	-	NA	NA
CLEC004371-RA	Phosphoinositide-dependent kinase 1-RA	Pdk1	Phosphoinositide-dependent kinase 1	mRNA	Scaffold13	1622770	1628105	-	Flybase:FBgn0020386	Annotation type: Modify an existing gene model
CLEC004371-RB	Phosphoinositide-dependent kinase 1-RB	Pdk1	Phosphoinositide-dependent kinase 1	mRNA	Scaffold13	1622770	1633219	-	Flybase:FBgn0020386	Annotation type: Modify an existing gene model
CLEC004371-RC	Phosphoinositide-dependent kinase 1-RC	Pdk1	Phosphoinositide-dependent kinase 1	mRNA	Scaffold13	1622770	1680352	-	Flybase:FBgn0020386	Annotation type: Modify an existing gene model,Result of: Adding an exon to the gene model
CLEC004371-RD	Phosphoinositide-dependent kinase 1-RD	Pdk1	Phosphoinositide-dependent kinase 1	mRNA	Scaffold13	1622770	1722235	-	Flybase:FBgn0020386	Annotation type: Modify an existing gene model,Result of: Adding an exon to the gene model
CLEC001375-RA	phosphopantothenate-cysteine ligase	NA	NA	mRNA	Scaffold5	1593369	1595306	+	NA	NA
CLEC012827-RA	piwi	NA	NA	mRNA	Scaffold110	108453	117305	+	NA	Annotation type: Modify an existing gene model
CLEC008405-RA	piwi	piwi	Argonautes	mRNA	Scaffold40	209499	218881	+	NA	Annotation type: Modify an existing gene model
CLEC006329-RA	Poly(ADP-ribose) glycohydrolase-RA	Parg	Poly(ADP-ribose) glycohydrolase	mRNA	Scaffold38	2817301	2826573	+	FlyBase:FBgn0023216	Result of: Adding an exon to the gene model,Annotation type: Modify an existing gene model,Added 3'UTR
CLEC006329-RB	Poly(ADP-ribose) glycohydrolase-RB	Parg	Poly(ADP-ribose) glycohydrolase	mRNA	Scaffold38	2817301	2826573	+	FlyBase:FBgn0023216	Annotation type: Modify an existing gene model,Result of: Adding an exon to the gene model,Added 3'UTR,Added 3'UTR,Result of: Adding an intron to the gene model
CLEC004858-RA	predicted heat shock factor	NA	NA	mRNA	Scaffold19	3487507	3503234	-	NA	NA
CLEC009032-RA	primo-2	NA	NA	mRNA	Scaffold43	130759	133829	+	NA	NA
CLEC001137-RA	Prophenoloxidase 1	PPO1	NA	mRNA	Scaffold4	1069836	1073333	+	NA	NA
CLEC000910-RA	prospero	pros	prospero	mRNA	Scaffold3	44302	51353	-	Flybase:FBgn0004595	Result of: Merging of two or more gene models across scaffolds. Gene involved in merge: ,Note to curator: First and second third exon coordinates fully supported by reads
CLEC002379-RA	Prostatic acid phosphatase-like	NA	NA	mRNA	Scaffold6	15286965	15292705	+	NA	NA
CLEC009237-RA	protein lethal 2	NA	NA	mRNA	Scaffold58	181193	185781	+	NA	NA
CLEC004669-RA	Protein Phosphatase 2 A	PP2A	Catalic subunit	mRNA	Scaffold24	160948	172533	+	Uniprot:E0VKT1,Uniprot:P23696,Uniprot:P67755	Annotation type: Modify an existing gene model
CLEC002490-RA	Protein tyrosine phosphatase 10D-RA	Ptp10D	Protein tyrosine phosphatase 10D	mRNA	Scaffold9	5583411	5630260	+	Flybase:FBgn0004370	Annotation type: Modify an existing gene model,Result of: Adding an exon to the gene model
CLEC002490-RB	Protein tyrosine phosphatase 10D-RB	Ptp10D	Protein tyrosine phosphatase 10D	mRNA	Scaffold9	5583411	5630260	+	Flybase:FBgn0004370	Annotation type: Modify an existing gene model,Result of: Adding an exon to the gene model
CLEC002490-RC	Protein tyrosine phosphatase 10D-RC	Ptp10D	Protein tyrosine phosphatase 10D	mRNA	Scaffold9	5583411	5630260	+	Flybase:FBgn0004370	Annotation type: Modify an existing gene model,Result of: Adding an exon to the gene model
CLEC012595-RA	purine nucleoside phosphorylase	NA	NA	mRNA	Scaffold88	549680	570106	-	NA	NA
CLEC003816-RA	putative nAChR alpha4	NA	putative nAChR alpha4	mRNA	Scaffold16	3374428	3379863	+	NA	Not backed by RNASeq reads,probable fragment%2C gene model must possibly be merged with ClecTmpM003817 and ClecTmpM003815
CLEC003608-RA	pyridoxal phosphate binding	NA	NA	mRNA	Scaffold20	3499802	3505236	+	NA	NA
CLEC012804-RA	pyridoxamine 5'-phosphate oxidase	NA	NA	mRNA	Scaffold105	293650	299101	-	NA	NA
CLEC002342-RA	Pyrokinin receptor	PKR cand1	neuropeptide G-protein coupled receptor	mRNA	Scaffold6	12111454	12147182	-	GO:0001622,GO:0004930,GO:0007218,GO:0016526	Annotation type: Add a new gene model not existing in gene set,Note to curator: Gene model is based on manual alignment with other insect species,Note to curator: N- and C- Terminus couldnÂ´t be found%2C but all transmembrane domanes are present,Note to curator: Apollo doesnÂ´t recogniye the reading frame of the exons%3B please contact me for proper alignment
CLEC003385-RA	pyroxidine kinase	NA	NA	mRNA	Scaffold12	9179147	9186554	-	NA	NA
CLEC006308-RA	quemao	qm	quemao	mRNA	Scaffold38	1553126	1570613	+	Flybase:FBgn0019662	Annotation type: Modify an existing gene model,Note to curator: Bad exons boundaries but supported by reads
CLEC008358-RA	R2D2-RA	NA	male form	mRNA	Scaffold50	3024374	3055373	-	NA	Annotation type: Modify an existing gene model
CLEC011429-RA	Ras oncogene at 85D	Ras85D	Ras oncogene at 85D	mRNA	Scaffold69	507372	511015	-	Flybase:FBgn0003205	Annotation type: Modify an existing gene model
CLEC007180-RA	raspberry-RA	ras	raspberry	mRNA	Scaffold34	408084	422351	-	Flybase:FBgn0003204	Annotation type: Modify an existing gene model,Result of: Adding an exon to the gene model,Result of: Removing an exon from the gene model
CLEC007180-RB	raspberry-RB	ras	raspberry	mRNA	Scaffold34	408084	422351	-	Flybase:FBgn0003204	Annotation type: Modify an existing gene model,Result of: Adding an exon to the gene model,Result of: Removing an exon from the gene model
CLEC007180-RC	raspberry-RC	ras	raspberry	mRNA	Scaffold34	408084	422351	-	Flybase:FBgn0003204	Annotation type: Modify an existing gene model,Result of: Removing an exon from the gene model,Result of: Adding an exon to the gene model
CLEC007180-RD	raspberry-RD	ras	raspberry	mRNA	Scaffold34	408084	422351	-	Flybase:FBgn0003204	Annotation type: Modify an existing gene model,Result of: Adding an exon to the gene model,Result of: Removing an exon from the gene model
CLEC007180-RE	raspberry-RE	ras	raspberry	mRNA	Scaffold34	408084	422351	-	Flybase:FBgn0003204	Annotation type: Modify an existing gene model,Result of: Adding an exon to the gene model,Result of: Removing an exon from the gene model
CLEC007180-RF	raspberry-RF	ras	raspberry	mRNA	Scaffold34	408084	422351	-	Flybase:FBgn0003204	Annotation type: Modify an existing gene model,Result of: Adding an exon to the gene model,Result of: Removing an exon from the gene model
CLEC007180-RG	raspberry-RG	ras	raspberry	mRNA	Scaffold34	408084	422351	-	Flybase:FBgn0003204	Annotation type: Modify an existing gene model,Result of: Adding an exon to the gene model,Result of: Removing an exon from the gene model
CLEC007180-RH	raspberry-RH	ras	raspberry	mRNA	Scaffold34	408084	422351	-	Flybase:FBgn0003204	Annotation type: Modify an existing gene model,Result of: Adding an exon to the gene model,Result of: Removing an exon from the gene model
CLEC007180-RI	raspberry-RI	ras	raspberry	mRNA	Scaffold34	408084	422351	-	Flybase:FBgn0003204	Annotation type: Modify an existing gene model,Result of: Adding an exon to the gene model,Result of: Removing an exon from the gene model
CLEC007180-RJ	raspberry-RJ	ras	raspberry	mRNA	Scaffold34	408084	422351	-	Flybase:FBgn0003204	Annotation type: Modify an existing gene model,Result of: Adding an exon to the gene model,Result of: Removing an exon from the gene model
CLEC007180-RK	raspberry-RK	ras	raspberry	mRNA	Scaffold34	408084	422351	-	Flybase:FBgn0003204	Annotation type: Modify an existing gene model,Result of: Adding an exon to the gene model,Result of: Removing an exon from the gene model
CLEC007180-RL	raspberry-RL	ras	raspberry	mRNA	Scaffold34	408084	422351	-	Flybase:FBgn0003204	Annotation type: Modify an existing gene model,Result of: Adding an exon to the gene model,Result of: Removing an exon from the gene model
CLEC003467-RA	rhomboid	rho	rhomboid	mRNA	Scaffold14	5357721	5399216	+	Flybase:FBgn0004635	Annotation type: Modify an existing gene model,Result of: Adding an exon to the gene model,Result of: Removing an exon from the gene model
CLEC011135-RA	Riboflavin Kinase Like	NA	NA	mRNA	Scaffold72	2764291	2765062	-	NA	NA
CLEC008966-RA	ribosomal protein L23a	NA	NA	mRNA	Scaffold48	1683271	1694844	-	NA	Annotation type: Modify an existing gene model
CLEC005424-RA	Ribosomal protein S5a	RpS5a	Ribosomal protein S5a	mRNA	Scaffold15	7678392	7682163	-	Flybase:FBgn0002590	Annotation type: Approve an existing gene model,Added 3'UTR
CLEC004921-RA	rickets (bursicon receptor)	rickets	protein hormone G-protein coupled receptor	mRNA	Scaffold19	7620356	7645194	+	GO:0001622,GO:0004930,GO:0016500,GO:0016526	Annotation type: Add a new gene model not existing in gene set,Note to curator: Gene model is based on manual alignment with other insect species,Note to curator: Intron/Exon junction should be correct,Note to curator: N-Terminus couldnÂ´t be found
CLEC011122-RA	runt	run	segmentation gene which activates sex-lethal in Drosophila	mRNA	Scaffold72	2109998	2130225	-	PMID:1511868	Annotation type: Approve an existing gene model
CLEC004072-RA	sanpodo	spdo	sanpodo	mRNA	Scaffold21	5326566	5330406	-	Flybase:FBgn0260440	Annotation type: Modify an existing gene model,Result of: Adding an exon to the gene model,Result of: Removing an exon from the gene model
CLEC000554-RA	scabrous	sca	scabrous	mRNA	Scaffold1	33099392	33168032	+	Flybase:FBgn0003326	Annotation type: Modify an existing gene model,Result of: Removing an exon from the gene model,Result of: Adding an exon to the gene model
CLEC025252-RA	scribbled	scrib	scribbled	mRNA	Scaffold97	1631191	1633763	-	Flybase:FBgn0263289	Annotation type: Approve an existing gene model,Added 5'UTR,Added 3'UTR
CLEC010081-RA	scribbler	sbb	scribbler	mRNA	Scaffold76	2997267	3121226	+	Flybase:FBgn0010575	Annotation type: Modify an existing gene model,Result of: Adding an exon to the gene model,Result of: Removing an exon from the gene model
CLEC002432-RA	scute-RA	sc	scute	mRNA	Scaffold9	966405	968928	-	Flybase:FBgn0004170	Added 5'UTR,Annotation type: Modify an existing gene model
CLEC002603-RA	SERAC1	NA	NA	mRNA	Scaffold9	8956540	8963752	-	NA	Annotation type: Modify an existing gene model
CLEC011260-RA	Serine carboxypeptidase S28	NA	NA	mRNA	Scaffold82	1780772	1784471	+	NA	NA
CLEC000418-RA	Serine carboxypeptidase S28	NA	NA	mRNA	Scaffold1	23841697	23844614	+	NA	NA
CLEC000399-RA	Serine carboxypeptidase S28	NA	3'-partial	mRNA	Scaffold1	22447430	22447869	+	NA	NA
CLEC002536-RA	Serine hydroxymethyltransferase	NA	NA	mRNA	Scaffold9	7340024	7349432	-	NA	NA
CLEC011979-RA	serine protease	NA	NA	mRNA	Scaffold97	1923579	1927069	+	NA	NA
CLEC003084-RA	serine protease	NA	NA	mRNA	Scaffold11	7026826	7028185	-	NA	NA
CLEC001176-RA	serine protease	NA	NA	mRNA	Scaffold4	4357473	4386383	-	NA	NA
CLEC004078-RA	serine protease	NA	NA	mRNA	Scaffold21	5438853	5442185	-	NA	NA
CLEC007702-RA	serine protease	NA	NA	mRNA	Scaffold49	5270768	5288119	+	NA	NA
CLEC008056-RA	serine protease	NA	NA	mRNA	Scaffold51	3512007	3556058	+	NA	NA
CLEC008182-RA	serine protease	NA	NA	mRNA	Scaffold33	2256616	2257624	+	NA	NA
CLEC012344-RA	serine protease	NA	NA	mRNA	Scaffold99	1646968	1659953	+	NA	NA
CLEC009162-RA	serine protease	NA	NA	mRNA	Scaffold54	3552016	3564383	+	NA	NA
CLEC013271-RA	serine protease	NA	NA	mRNA	Scaffold119	339855	342212	+	NA	NA
CLEC003213-RA	serine protease	NA	NA	mRNA	Scaffold12	1227005	1228036	+	NA	NA
CLEC008046-RA	serine protease	NA	NA	mRNA	Scaffold51	3288731	3292577	+	NA	NA
CLEC001617-RA	Serine Protease	NA	NA	mRNA	Scaffold5	16737594	16768060	-	NA	NA
CLEC012175-RA	serine protease	NA	NA	mRNA	Scaffold95	1023391	1024594	-	NA	NA
CLEC008054-RA	serine protease	NA	NA	mRNA	Scaffold51	3469289	3481771	-	NA	NA
CLEC010648-RA	serine protease	NA	NA	mRNA	Scaffold78	1578337	1583615	+	NA	NA
CLEC003799-RA	serine protease	NA	NA	mRNA	Scaffold16	1988501	2016770	-	NA	NA
CLEC007035-RA	serine protease	NA	NA	mRNA	Scaffold52	507739	508828	-	NA	NA
CLEC002376-RA	serine protease	NA	NA	mRNA	Scaffold6	15235077	15257060	+	NA	NA
CLEC009839-RA	serine protease	NA	NA	mRNA	Scaffold64	1856194	1890919	+	NA	NA
CLEC004151-RA	serine protease	NA	NA	mRNA	Scaffold21	8882364	8936713	-	NA	NA
CLEC008053-RA	serine protease	NA	NA	mRNA	Scaffold51	3439081	3448680	-	NA	NA
CLEC001618-RA	Serine Protease	NA	NA	mRNA	Scaffold5	16782367	16794891	-	NA	NA
CLEC008044-RA	serine protease	NA	NA	mRNA	Scaffold51	3263858	3266691	-	NA	NA
CLEC004155-RA	serine protease	NA	NA	mRNA	Scaffold21	8967490	8972332	+	NA	NA
CLEC005844-RA	serine protease	NA	NA	mRNA	Scaffold31	5417285	5432856	-	NA	NA
CLEC008052-RA	serine protease	NA	NA	mRNA	Scaffold51	3408183	3429005	-	NA	NA
CLEC013148-RA	serine protease	NA	NA	mRNA	Scaffold121	295839	305144	-	NA	NA
CLEC008043-RA	serine protease	NA	NA	mRNA	Scaffold51	3248836	3251488	-	NA	NA
CLEC009144-RA	serine protease	NA	NA	mRNA	Scaffold54	1997755	2008802	+	NA	NA
CLEC002416-RA	serine protease	NA	NA	mRNA	Scaffold9	654024	675083	-	NA	NA
CLEC005845-RA	serine protease	NA	NA	mRNA	Scaffold31	5440487	5443675	-	NA	NA
CLEC002417-RA	serine proteinase	NA	NA	mRNA	Scaffold9	693119	703177	+	NA	NA
CLEC007613-RA	Serotonin 1 alpha receptor	5-HT1 alpha	bioaminergic G-protein coupled receptor	mRNA	Scaffold49	1762712	1846280	+	GO:0001622,GO:0004930,GO:0004993,GO:0016526	Annotation type: Add a new gene model not existing in gene set,Note to curator: Gene model is based on manual alignment with other insect species
CLEC006886-RA	shaggy-RA	sgg	shaggy	mRNA	Scaffold25	2946912	2952724	+	Flybase:FBgn0003371	Annotation type: Modify an existing gene model,Result of: Adding an exon to the gene model
CLEC006886-RB	shaggy-RB	sgg	shaggy	mRNA	Scaffold25	2946912	2956510	+	Flybase:FBgn0003371	Annotation type: Modify an existing gene model,Result of: Adding an exon to the gene model
CLEC006678-RA	sialidase-like	NA	sialidase-like	mRNA	Scaffold18	4576317	4599570	-	NA	Annotation type: Modify an existing gene model
CLEC003993-RA	SIFamide	NA	NA	mRNA	Scaffold21	2322200	2322631	-	NA	Signal peptide: MSRVIFASCLLLVISFLVFDVATA,processed bioactive peptide: SYKKPPFNGSIFamide
CLEC009335-RA	SP8/9	NA	NA	mRNA	Scaffold61	1973319	2037224	+	NA	Annotation type: Modify an existing gene model,Result of: Removing an exon from the gene model,Added 5'UTR,Added 3'UTR
CLEC002609-RA	STAT5B	NA	NA	mRNA	Scaffold9	9159785	9160880	-	NA	Annotation type: Modify an existing gene model
CLEC007684-RA	staufen-RA	NA	adult form	mRNA	Scaffold49	4876647	4897928	+	NA	Annotation type: Modify an existing gene model
CLEC007684-RB	staufen-RB	NA	embryonic form	mRNA	Scaffold49	4879641	4897928	+	NA	Annotation type: Modify an existing gene model
CLEC000029-RA	sugarless	sgl	sugarless	mRNA	Scaffold1	1584114	1592308	+	Flybase:FBgn0261445	Added 3'UTR
CLEC002497-RA	Supernumerary limbs	NA	NA	mRNA	Scaffold9	5684731	5688268	+	Uniprot:D6WA15,Uniprot:Q9VDE3	Annotation type: Approve an existing gene model
CLEC004370-RA	Supervillin	NA	Supervillin	mRNA	Scaffold13	1265178	1414665	-	NA	Annotation type: Modify an existing gene model
CLEC012091-RA	taranis-RA	tara	taranis	mRNA	Scaffold101	201347	229459	-	Flybase:FBgn0040071	Annotation type: Modify an existing gene model,Result of: Adding an exon to the gene model,Result of: Removing an exon from the gene model
CLEC012091-RB	taranis-RB	tara	taranis	mRNA	Scaffold101	201347	216697	-	Flybase:FBgn0040071	Annotation type: Modify an existing gene model,Result of: Adding an exon to the gene model,Result of: Removing an exon from the gene model
CLEC012091-RC	taranis-RC	tara	taranis	mRNA	Scaffold101	201347	205989	-	Flybase:FBgn0040071	Annotation type: Modify an existing gene model,Result of: Adding an exon to the gene model,Result of: Removing an exon from the gene model
CLEC004055-RA	Thiamin pyrophosphokinase 1	NA	NA	mRNA	Scaffold21	4989456	4997682	+	NA	NA
CLEC009345-RA	Thioredoxin 1-like 3	Trx1-like 3	NA	mRNA	Scaffold61	2437095	2444535	-	NA	NA
CLEC006314-RA	Thioredoxin domain-containing protein 15	Trx domain-containing 15	NA	mRNA	Scaffold38	1649464	1652701	+	NA	NA
CLEC001122-RA	Thioredoxin domain-containing protein 9	Trx domain-containing 9	NA	mRNA	Scaffold3	17469502	17476694	-	NA	NA
CLEC004693-RA	Thioredoxin domain-containing protein 9	Trx domain-containing 9	NA	mRNA	Scaffold24	2558232	2560555	+	NA	NA
CLEC013624-RA	Thioredoxin peroxidase 2	TPX2	NA	mRNA	Scaffold150	53465	64785	+	NA	NA
CLEC004976-RA	Thioredoxin Reductase 1	TrxR1	NA	mRNA	Scaffold23	1979155	1983283	-	NA	NA
CLEC012483-RA	Thioredoxin-like protein 4A	Trx-like 4A	NA	mRNA	Scaffold90	1525742	1526541	-	NA	NA
CLEC000690-RB	Thioredoxin/Glutaredoxin A	Trx/Grx A	NA	mRNA	Scaffold2	7461462	7465327	-	NA	NA
CLEC000690-RA	Thioredoxin/Glutaredoxin B	Trx/Grx B	NA	mRNA	Scaffold2	7460337	7465327	-	NA	NA
CLEC001090-RA	thymidylate synthase-like	NA	NA	mRNA	Scaffold3	15707123	15714271	+	NA	NA
CLEC012889-RA	timeless	NA	NA	mRNA	Scaffold110	1373273	1386183	-	NA	Annotation type: Modify an existing gene model
CLEC011496-RA	Tollo-RA	Tollo	Tollo	mRNA	Scaffold98	53004	57244	+	Flybase:%09FBgn0029114	Annotation type: Approve an existing gene model,Added 5'UTR,Added 3'UTR
CLEC003097-RA	Tousled-like kinase	tlk	Tousled-like kinase	mRNA	Scaffold11	7369747	7380322	-	Flybase:FBgn0086899	Annotation type: Modify an existing gene model,Result of: Removing an exon from the gene model,Result of: Adding an exon to the gene model
CLEC006955-RA	Trissin receptor	Trissin-R	neuropeptide G-protein coupled receptor	mRNA	Scaffold37	1542853	1661170	+	GO:0001622,GO:0004930,GO:0007218,GO:0016526	Annotation type: Add a new gene model not existing in gene set,Note to curator: Gene model is based on manual alignment with other insect species
CLEC000389-RA	tweety-RA	tty	tweety	mRNA	Scaffold1	21968677	22019626	+	Flybase:FBgn0015558	Result of: Adding an exon to the gene model
CLEC000389-RB	tweety-RB	tty	tweety	mRNA	Scaffold1	21968677	22019626	+	Flybase:FBgn0015558	Result of: Adding an exon to the gene model,Result of: Removing an exon from the gene model
CLEC004149-RA	type II pantothenate kinase	NA	NA	mRNA	Scaffold21	8856536	8865128	-	NA	NA
CLEC001726-RA	Ubiquitin conjugating enzyme 2	NA	NA	mRNA	Scaffold8	7158282	7165080	+	FlyBase:FBgn0015320	Annotation type: Modify an existing gene model,Result of: Adding an exon to the gene model
CLEC001321-RA	UDP-glycosyltransferase_06	UGT_06	NA	mRNA	Scaffold4	14106273	14119040	+	NA	NA
CLEC001322-RA	UDP-glycosyltransferase_07	UGT_07	NA	mRNA	Scaffold4	14125091	14136291	+	NA	NA
CLEC010219-RA	UDP-glycosyltransferase_08	UGT_08	NA	mRNA	Scaffold89	343937	345169	-	NA	bacterial-type UGT of Staphylococcus spp.,bacterial genome?
CLEC013051-RA	unc-104	unc-104	unc-104	mRNA	Scaffold112	231752	248317	-	Flybase:FBgn0267002	Annotation type: Modify an existing gene model,Result of: Adding an exon to the gene model,Note to curator: Edited when looking for Nebbish. It's similar but correspond to another Dmelanogaster gene: unc-104
CLEC009202-RA	unclassified cuticle protein	NA	unclassified cuticle protein	mRNA	Scaffold55	2775287	2776094	+	NA	Annotation type: Modify an existing gene model
CLEC002505-RA	unclassified cuticle protein	NA	unclassified cuticle protein	mRNA	Scaffold9	5843095	5846008	+	NA	Annotation type: Modify an existing gene model
CLEC006845-RA	unclassified cuticle protein	NA	unclassified cuticle protein	mRNA	Scaffold25	1818638	1819414	-	NA	Annotation type: Modify an existing gene model
CLEC009200-RA	unclassified cuticle protein	NA	unclassified cuticle protein	mRNA	Scaffold55	2598409	2604526	-	NA	Annotation type: Modify an existing gene model
CLEC005003-RA	unclassified cuticle protein	NA	unclassified cuticle protein	mRNA	Scaffold23	2851973	2853356	+	NA	Annotation type: Modify an existing gene model
CLEC010786-RA	unclassified cuticle protein	NA	unclassified cuticle protein	mRNA	Scaffold63	1564656	1565434	+	NA	Annotation type: Modify an existing gene model
CLEC004435-RA	unclassified cuticle protein	NA	unclassified cuticle protein	mRNA	Scaffold13	3162640	3163963	+	NA	Annotation type: Modify an existing gene model
CLEC006140-RA	unclassified cuticle protein	NA	unclassified cuticle protein	mRNA	Scaffold27	6501145	6506554	+	NA	Annotation type: Modify an existing gene model
CLEC011163-RA	unclassified cuticle protein	NA	unclassified cuticle protein	mRNA	Scaffold86	586889	587345	+	NA	Annotation type: Modify an existing gene model
CLEC004999-RA	unclassified cuticle protein	NA	unclassified cuticle protein	mRNA	Scaffold23	2696022	2696412	+	NA	Annotation type: Modify an existing gene model
CLEC011353-RA	unclassified cuticle protein	NA	unclassified cuticle protein	mRNA	Scaffold71	111808	114003	-	NA	Annotation type: Modify an existing gene model
CLEC005000-RA	unclassified cuticle protein	NA	unclassified cuticle protein	mRNA	Scaffold23	2713795	2714267	+	NA	Annotation type: Modify an existing gene model
CLEC011354-RA	unclassified cuticle protein	NA	unclassified cuticle protein	mRNA	Scaffold71	124883	126483	-	NA	Annotation type: Modify an existing gene model
CLEC005588-RA	unclassified cuticle protein	NA	unclassified cuticle protein	mRNA	Scaffold35	1774969	1779384	+	NA	Annotation type: Modify an existing gene model
CLEC004431-RA	unclassified cuticle protein	NA	unclassified cuticle protein	mRNA	Scaffold13	3048760	3049383	-	NA	Annotation type: Modify an existing gene model
CLEC004442-RA	unclassified cuticle protein	NA	unclassified cuticle protein	mRNA	Scaffold13	3260246	3262017	-	NA	Annotation type: Modify an existing gene model
CLEC005680-RA	unclassified cuticle protein	NA	unclassified cuticle protein	mRNA	Scaffold35	6654677	6655514	-	NA	Annotation type: Modify an existing gene model
CLEC011344-RA	unclassified cuticle protein	NA	unclassified cuticle protein	mRNA	Scaffold71	4541	6990	-	NA	Annotation type: Modify an existing gene model
CLEC010785-RA	unclassified cuticle protein	NA	unclassified cuticle protein	mRNA	Scaffold63	1552919	1556004	-	NA	Annotation type: Modify an existing gene model
CLEC005683-RA	unclassified cuticle protein	NA	unclassified cuticle protein	mRNA	Scaffold35	7027450	7028973	+	NA	Annotation type: Modify an existing gene model
CLEC002873-RA	unclassified cuticle protein	NA	unclassified cuticle protein	mRNA	Scaffold7	10037771	10040937	-	NA	Annotation type: Modify an existing gene model
CLEC005001-RA	unclassified cuticle protein	NA	unclassified cuticle protein	mRNA	Scaffold23	2725435	2725808	-	NA	Annotation type: Modify an existing gene model
CLEC005685-RA	unclassified cuticle protein	NA	unclassified cuticle protein	mRNA	Scaffold35	7041229	7042201	-	NA	Annotation type: Modify an existing gene model
CLEC004432-RA	unclassified cuticle protein	NA	unclassified cuticle protein	mRNA	Scaffold13	3091135	3091454	+	NA	Annotation type: Modify an existing gene model
CLEC012132-RA	unclassified cuticle protein	NA	unclassified cuticle protein	mRNA	Scaffold101	1875407	1878510	-	NA	Annotation type: Modify an existing gene model
CLEC006138-RA	unclassified cuticle protein	NA	unclassified cuticle protein	mRNA	Scaffold27	6465683	6485913	+	NA	Annotation type: Modify an existing gene model
CLEC011239-RA	unclassified cuticle protein	NA	unclassified cuticle protein	mRNA	Scaffold82	1243179	1243767	+	NA	Annotation type: Modify an existing gene model
CLEC006545-RA	unclassified cuticle protein	NA	unclassified cuticle protein	mRNA	Scaffold42	3435740	3437281	+	NA	Note to curator: this protein is probably misclassified as nplp3. The low complexity sequence here is commonly found in many bed bug cuticle proteins. Though not included in the genome paper%2C we have proteomics evidence that this protein is present in the bed bug cuticle as well.
CLEC003200-RA	unclassified cuticle protein	NA	unclassified cuticle protein	mRNA	Scaffold12	479296	487479	-	NA	Annotation type: Modify an existing gene model,Note to curator:the number of repeat in the genomic DNA seems a bit extraordinary. is this an assembly artifact?
CLEC009177-RA	unclassified cuticle protein	NA	unclassified cuticle protein	mRNA	Scaffold54	4169239	4171722	-	NA	Annotation type: Modify an existing gene model
CLEC006844-RA	unclassified cuticle protein	NA	unclassified cuticle protein	mRNA	Scaffold25	1792849	1794087	-	NA	Annotation type: Modify an existing gene model
CLEC009115-RA	unclassified cuticle protein	NA	unclassified cuticle protein	mRNA	Scaffold54	87850	88253	-	NA	Annotation type: Modify an existing gene model
CLEC004438-RA	unclassified cuticle protein	NA	unclassified cuticle protein	mRNA	Scaffold13	3181502	3182615	+	NA	Annotation type: Modify an existing gene model
CLEC006139-RA	unclassified cuticle protein	NA	unclassified cuticle protein	mRNA	Scaffold27	6493315	6495128	+	NA	Annotation type: Modify an existing gene model
CLEC009176-RA	unclassified cuticle protein	NA	unclassified cuticle protein	mRNA	Scaffold54	4076567	4080330	-	NA	Annotation type: Modify an existing gene model
CLEC011387-RA	unclassified cuticle protein	NA	unclassified cuticle protein	mRNA	Scaffold71	1003809	1005079	-	NA	Annotation type: Modify an existing gene model
CLEC004441-RA	unclassified cuticle protein	NA	unclassified cuticle protein	mRNA	Scaffold13	3232838	3233537	-	NA	Annotation type: Modify an existing gene model
CLEC004988-RA	unclassified cuticle protein	NA	unclassified cuticle protein	mRNA	Scaffold23	2317934	2319723	+	NA	Annotation type: Modify an existing gene model
CLEC009556-RA	ventral veins lacking	wl	ventral veins lacking	mRNA	Scaffold57	1067215	1071072	+	FlyBase:FBgn0086680	Annotation type: Modify an existing gene model,Added 5'UTR,Added 3'UTR
CLEC006165-RA	Vermilion	Clec v	NA	mRNA	Scaffold26	977611	1000879	+	RefSeq:NP_511113.1,FlyBase:FBgn0003965	Annotation type: Modify an existing gene model,Result of: Adding an exon to the gene model,Result of:Homology to Drosophla melanogaster Vermilion,Annotation type: Add a gene symbol
CLEC000876-RA	Voltage-sensitive sodium channel alpha-subunit	VGSC	NA	mRNA	Scaffold2	18435119	18463718	+	GO:0001518,GO:0005248,GO:0005509,Uniprot:B7T9Q0_CIMLE,PMID:19058634	NA
CLEC025250-RA	serine proteinase	NA	NA	mRNA	Scaffold48	4076982	4132306	+	NA	NA
CLEC025338-RA	21.5 kDa heat shock protein	NA	NA	mRNA	Scaffold3	6929628	6946616	+	NA	NA
CLEC025207-RA	5'-nucleotidase	NA	NA	mRNA	Scaffold11	8558896	8565778	-	NA	NA
CLEC025140-RA	ABCC-5K	ABCC-5K	ABC Transporter	mRNA	Scaffold38	6205883	6246670	-	NA	NA
CLEC025094-RA	ABCG22	ABCG22	ABC Transporter	mRNA	Scaffold91	790076	887357	+	NA	NA
CLEC025375-RA	ABCG4-4	ABCG4-4	ABC Transporter	mRNA	Scaffold27	1631249	1674838	-	NA	NA
CLEC025358-RA	ABCG8A	ABCG8A	ABC Transporter	mRNA	Scaffold69	2299296	2355947	-	NA	NA
CLEC025251-RA	abrupt-RA	ab	abrupt	mRNA	Scaffold35	5729301	5764771	-	Flybase:FBgn0264442	Result of: Merging of two or more gene models. Gene involved in merge: ClecTmpA005661-RA%2C ClecTmpA005662-RA and ClecTmpA005663-RA,Result of: Adding an exon to the gene model,Result of: Removing an exon from the gene model,Added 5'UTR,Added 3'UTR,Note to curator: Male isoform
CLEC025251-RB	abrupt-RB	NA	NA	mRNA	Scaffold35	5729301	5756828	-	NA	Result of: Merging of two or more gene models. Gene involved in merge: ClecTmpA005661-RA%2C ClecTmpA005662-RA and ClecTmpA005663-RA,Result of: Adding an exon to the gene model,Result of: Removing an exon from the gene model,Added 5'UTR,Added 3'UTR,Note to curator: Female isoform
CLEC025284-RA	AKH/corazonin-related peptide receptor	ACPR	neuropeptide G-protein coupled receptor	mRNA	Scaffold38	350362	626118	+	GO:0001622,GO:0004930,GO:0007218,GO:0016526	Annotation type: Add a new gene model not existing in gene set,Note to curator: Gene model is based on manual alignment with other insect species
CLEC025176-RA	Allatostatin A receptor	AstAR	protein hormone G-protein coupled receptor	mRNA	Scaffold75	2220	253495	+	GO:0001622,GO:0004930,GO:0016500,GO:0016526	Annotation type: Add a new gene model not existing in gene set,Note to curator: Gene model is based on manual alignment with other insect species,Note to curator: Intron/Exon junction should be correct
CLEC025354-RA	Allatotropin receptor	ATR	Neuropeptide G-Protein coupled receptor	mRNA	Scaffold16	8815808	8965613	+	GO:0001622,GO:0007218,GO:0016526	Annotation type: Add a new gene model not existing in gene set,Note to curator: Gene model is based on manual alignment with other insect species,Note to curator: Intron/Exon junction should be correct
CLEC025356-RA	aquaporin 5	aqp5	NA	mRNA	Scaffold81	2110220	2124875	-	NA	NA
CLEC010112-RD	aralar1-RD	aralar1	aralar1	mRNA	Scaffold66	1071613	1112019	+	Flybase:FBgn0028646	Annotation type: Modify an existing gene model,Note to curator: Male specific isoform
CLEC010112-RE	aralar1-RE	aralar1	aralar1	mRNA	Scaffold66	1077249	1112019	+	Flybase:FBgn0028646	Annotation type: Modify an existing gene model,Note to curator: Male specific isoform
CLEC010112-RF	aralar1-RF	aralar1	aralar1	mRNA	Scaffold66	1082404	1112019	+	Flybase:FBgn0028646	Annotation type: Modify an existing gene model,Note to curator: Male specific isoform
CLEC025131-RA	Argonaute 1a	Ago 1a	Argonautes	mRNA	Scaffold51	3150964	3161196	-	NA	Result of: Merging of two or more gene models across scaffolds. Gene involved in merge:
CLEC025384-RA	Argonaute 2a	Ago 2a	Argonautes	mRNA	Scaffold7	13095072	13135351	-	NA	Result of: Merging of two or more gene models. Gene involved in merge:
CLEC025327-RA	aspartate protease cathepsin D	CTSD	NA	mRNA	Scaffold109	1052253	1071941	+	NA	NA
CLEC025366-RA	beta-amyloid protein precursor-like	Appl	beta-amyloid protein precursor-like	mRNA	Scaffold54	1680825	1702767	-	Flybase:FBgn0000108	Added 5'UTR,Added 3'UTR,Annotation type: Modify an existing gene model,Result of: Adding an exon to the gene model,Result of: Removing an exon from the gene model,Note to curator: Bad exon boundary supported but supported by reads
CLEC025039-RA	Branched-chain-amino-acid aminotransferase	NA	NA	mRNA	Scaffold126	443853	498324	-	NA	NA
CLEC025311-RA	CE011784	CE011784	carboxyesterase	mRNA	Scaffold81	1825897	1837094	-	NA	NA
CLEC025087-RA	CG18208 like	CG18208 like	bioaminergic G-protein coupled receptor	mRNA	Scaffold11	11389605	11945239	-	GO:0001622,GO:0004930,GO:0016526	Annotation type: Add a new gene model not existing in gene set,Note to curator: Gene model is based on manual alignment with other insect species
CLEC025348-RA	CG30340-like	CG30340-like	orphan G-protein coupled receptor	mRNA	Scaffold30	982738	1138773	+	GO:0001622,GO:0007218,GO:0016526	Annotation type: Add a new gene model not existing in gene set,Note to curator: Gene model is based on manual alignment with other insect species,Note to curator: Intron/Exon junction should be correct,Note to curator: one exon between 4-5 couldnÂ´t be found%2C but all transmembrane domanes are present
CLEC025282-RA	chitinase	NA	chitinase	mRNA	Scaffold1	14126381	14264990	-	NA	Annotation type: Modify an existing gene model
CLEC025113-RA	Clec-abdominal-A	Clec-abd-A	NA	mRNA	Scaffold8	3337986	3434811	+	GenBank:NP_001034518.1	Annotation type: Modify an existing gene model,Result of: Merging of two or more gene models. Gene involved in merge: CLEC001668-RA-CDS01 and ClecTmpA001669-RA
CLEC025235-RA	Clec-Abdominal-B	Clec-Abd-B	NA	mRNA	Scaffold8	2703462	2730005	+	RefSeq:NP_001034519.1,PMID:19820115	Added 3'UTR,Added 5'UTR,Note to curator: the seuqence 'SWCNYPPYTATSRHH' is duplicated at the end of exon 1 and the beginning of exon 2. These exons are spearated by a large gap (with a bit of sequence in the middle)%2C which suggests the duplication to be a misassembly artifact. Keeping a version of the protein without the duplication. ,Result of: Merging of two or more gene models. Gene involved…
CLEC025066-RA	Clec-Antennapedia	Clec-Antp	NA	mRNA	Scaffold8	4681179	4697122	+	RefSeq Bombyx mori:NP_001037319.1,GenBank Tcas:EEZ99250.1	Result of: Merging of two or more gene models. Gene involved in merge: ClecTmpA001672-RA and ClecTmpB001673-RA
CLEC025004-RA	Clec-Deformed	Clec-Dfd	NA	mRNA	Scaffold8	5428996	5470777	+	RefSeq Dmel:NP_477201.1,RefSeq Tcas:NP_001034510.1,GenBank Ofas%2C partial:FJ851755	Annotation type: Modify an existing gene model,Result of: Merging of two or more gene models.,Result of: Removing an exon from the gene model,Added 3'UTR
CLEC025387-RA	Clec-iroquois	NA	NA	mRNA	Scaffold47	546258	683525	-	NCBI Zootermopsis nevadensis%2C partial:KDR19022.1	Annotation type: Modify an existing gene model,Result of: Merging of two or more gene models.,Result of: Adding an exon to the gene model
CLEC025077-RA	Clec-mirror%2C isoform 1-RA	Clec-mirr%2C isoform 1-RA	NA	mRNA	Scaffold47	292270	391595	-	RefSeq Dmel:NP_524047.2,RefSeq Tcas:EFA01337.1	Annotation type: Modify an existing gene model,Result of: Merging of two or more gene models.,Result of: Adding an exon to the gene model,Result of: Removing an exon from the gene model
CLEC025077-RB	Clec-mirror%2C isoform 2-RB	Clec-mirr%2C isoform 2-RB	NA	mRNA	Scaffold47	292270	391595	-	RefSeq Dmel:NP_524047.2,RefSeq Tcas:EFA01337.1	Annotation type: Modify an existing gene model,Result of: Merging of two or more gene models.,Result of: Adding an exon to the gene model,Result of: Removing an exon from the gene model
CLEC025266-RA	Clec-proboscipedia	Clec-pb	NA	mRNA	Scaffold8	5828310	5974576	+	RefSeq Tcas:NP_001107807.1,RefSeq Dmel:NP_476669.3	Added 5'UTR,Added 3'UTR,Annotation type: Modify an existing gene model,Annotation type: Add a new gene model not existing in gene set%2C based on Koganemaru et al transcriptome evidence track,Result of: Merging of two or more gene models.,Result of: Removing an exon from the gene model
CLEC025152-RA	Clec-Sex combs reduced	Clec-Scr	NA	mRNA	Scaffold8	5142759	5210366	+	RefSeq Dmel:NP_524248.2,RefSeq Ofas:FJ851841.1,RefSeq Tcas:NP_001034523.1	Annotation type: Modify an existing gene model,Result of: Merging of two or more gene models.,Result of: Removing an exon from the gene model,Added 5'UTR,Added 3'UTR
CLEC025236-RA	Clec-Ultrabithorax	Clec-Ubx	NA	mRNA	Scaffold8	3887564	4131091	+	RefSeq Tcas:NP_001034497.1,GenBank Ofas:AEB15973.1	Result of: Merging of two or more gene models. Gene involved in merge: ClecTmpS001671-RA and ClecTmpA001670-RA ,Result of: Removing an exon from the gene model
CLEC025244-RA	CPAP1-B1	CPAP1-B1	Cuticular Proteins Analogous to Peritophins	mRNA	Scaffold10	5068030	5129390	+	NA	Annotation type: Modify an existing gene model
CLEC025275-RA	CPAP3-D1	CPAP3-D1	Cuticular Proteins Analogous to Peritophins	mRNA	Scaffold46	1724968	1762399	+	NA	Annotation type: Modify an existing gene model
CLEC025268-RA	CPR77	CPR77	CPR type cuticle protein	mRNA	Scaffold35	154532	178764	+	NA	Annotation type: Modify an existing gene model
CLEC025108-RA	CPR97	CPR97	CPR type cuticle protein	mRNA	Scaffold71	1414722	1420110	+	NA	Annotation type: Modify an existing gene model
CLEC025215-RA	Cryptochrome 2	Clec Cry2	NA	mRNA	Scaffold66	3189332	3237488	-	GenBank:ABO38438,RefSeq:NP_001076794,BeetleBase:TC010454	Annotation type: Modify an existing gene model,Result of: Merging of two or more gene models. Gene involved in merge:CLEC010166 CLEC010167 ,Result of: Adding an exon to the gene model,Data source for annotation:Homology to Tribolium castaneum cryptochrome 2,Data source for annotation EST:CUFF.7018.2,Data source for annotation:snap_masked-Scaffold66-abinit-gene-31.30-,Result of:adjust splice site
CLEC025283-RA	CYP3091E2	NA	NA	mRNA	Scaffold84	1431962	1438570	+	NA	NA
CLEC025147-RA	CYP4C76	NA	NA	mRNA	Scaffold38	1482144	1503507	-	NA	NA
CLEC025271-RA	CYP4EY1	NA	NA	mRNA	Scaffold10	4167344	4175697	-	NA	NA
CLEC025043-RA	Cytochrome P450 306A1	CYP306A1	Cytochrome P450 306A1	mRNA	Scaffold8	8122161	8154010	+	NCBI:pfam00067	Annotation type: Approve an existing gene model
CLEC025183-RA	Cytochrome P450 6DN4	CYP6DN4	Cytochrome P450 6DN4	mRNA	Scaffold18	3403320	3440903	+	NA	Annotation type: Modify an existing gene model,Result of: Merging of two or more gene models. Gene involved in merge:,CLEC006646 and CLEC006647
CLEC025063-RA	Delta	Dl	Delta	mRNA	Scaffold63	737734	779345	-	FlyBase:FBgn0000463	Result of: Merging of two or more gene models. Gene involved in merge: ClecTmpM010765-RA & ClecTmpM010766-RA,Result of: Removing an exon from the gene model
CLEC025112-RA	dissatisfaction	dsf	dissatisfaction	mRNA	Scaffold27	3880161	3940108	-	NA	Result of: Merging of two or more gene models. Gene involved in merge:,CLEC006080 and CLEC006709
CLEC025139-RA	Diuretic hormone receptor 1	DHR-1	protein hormone G-protein coupled receptor	mRNA	Scaffold33	1979986	2041664	-	GO:0001622,GO:0004930,GO:0016500,GO:0016526	Annotation type: Add a new gene model not existing in gene set,Note to curator: Gene model is based on manual alignment with other insect species,Note to curator: Intron/Exon junction should be correct
CLEC025324-RA	Dopamine 1 receptor 2	Dop1R2	bioaminergic G-protein coupled receptor	mRNA	Scaffold54	2749879	3505791	-	GO:0001622,GO:0004930,GO:0004952,GO:0016526	Annotation type: Add a new gene model not existing in gene set,Note to curator: Gene model is based on manual alignment with other insect species
CLEC025153-RA	dorsotonals	dtl	dosotonals	mRNA	Scaffold39	4652510	4794051	-	Flybase:FBgn0001235	Annotation type: Modify an existing gene model,Result of: Merging of two or more gene models. Gene involved in merge: ClecTmpS006783-RA to ClecTmpS006787-RA,Result of: Adding an exon to the gene model,Result of: Removing an exon from the gene model
CLEC025177-RA	Drosha	Drosha	Dicer Family	mRNA	Scaffold98	2121691	2139837	+	NA	NA
CLEC025286-RA	Drosophila-integral protein	Drip	NA	mRNA	Scaffold32	4448912	4482378	-	NA	NA
CLEC025055-RA	dumpy	dp	NA	mRNA	Scaffold66	1842755	1922876	+	NA	Result of: Merging of two or more gene models across scaffolds. Gene involved in merge:
CLEC025114-RA	E75 nuclear receptor	E75	E75 nuclear receptor	mRNA	Scaffold8	351605	366498	+	ncbi:cd06940,ncbi:cd07166,GO:0003677,GO:0003700,GO:0005634,GO:0006351,GO:0006355,GO:0043565	Result of: Merging of two or more gene models. Gene involved in merge:,ClecTmpS001614-RA,ClecTmpM001615-RA,Result of: Removing an exon from the gene model
CLEC025182-RA	Ecdysis triggering hormone receptor	ETHR	protein hormone G-protein coupled receptor	mRNA	Scaffold11	6957813	7204567	+	GO:0001622,GO:0007218,GO:0016526	Annotation type: Add a new gene model not existing in gene set,Note to curator: Gene model is based on manual alignment with other insect species,Note to curator: Intron/Exon junction should be correct
CLEC025010-RA	FAD-Synthase Like	NA	NA	mRNA	Scaffold30	2895558	2903133	+	NA	NA
CLEC025149-RA	frizzled	fz	frizzled	mRNA	Scaffold104	1197772	1342625	-	Flybase:FBgn0001085	Annotation type: Modify an existing gene model,Result of: Merging of two or more gene models. Gene involved in merge: ClecTmpA013025-RA & ClecTmpA013026-RA
CLEC025178-RA	ftz transcription factor 1	Ftz-F1	ftz transcription factor 1	mRNA	Scaffold47	3796011	3955273	+	Flybase:FBgn0001078	Result of: Merging of two or more gene models. Gene involved in merge: ClecTmpA008924-RA%2C ClecTmpA008925-RA & ClecTmpA008926-RA,Result of: Removing an exon from the gene model
CLEC025046-RA	Growth hormone/ Secretin-like receptor	GHR/secretinR-like	protein hormone G-protein coupled receptor	mRNA	Scaffold2	10961640	10968077	-	GO:0001622,GO:0007218,GO:0016500,GO:0016526	Annotation type: Add a new gene model not existing in gene set,Note to curator: Gene model is based on manual alignment with other insect species,Note to curator: Intron/Exon junction should be correct
CLEC025005-RA	Headcase	hdc	headcase	mRNA	Scaffold62	1787883	1996629	+	Flybase:FBgn0010113	Result of: Merging of two or more gene models. Gene involved in merge: ClecTmpS010875-RA & ClecTmpS010876-RA,Result of: Adding an exon to the gene model,Result of: Removing an exon from the gene model
CLEC025196-RA	Heat shock cognate protein 70	Hsc70	NA	mRNA	Scaffold20	8223297	8246911	-	NA	NA
CLEC025067-RA	Hormone Receptor 3	HR3	HR3 alias HR46	mRNA	Scaffold21	6000848	6039184	+	NCBI:cd06939,NCBI:cd06968	Result of: Merging of two or more gene models. Gene involved in merge:,ClecTmpM004086-RA,ClecTmpA004085-RA
CLEC025263-RA	Hormone Receptor 51	HR51	Hormone Receptor 51	mRNA	Scaffold39	5447304	5552404	+	NA	Result of: Merging of two or more gene models. Gene involved in merge:,CLEC006805 and CLEC006804
CLEC025326-RA	Insulin Receptor 1	INSR1	Insulin Receptor	mRNA	Scaffold12	1250988	1298382	+	NCBI:Cdd:pfam00757,NCBI:Cdd:pfam01030,NCBI:cd00063,NCBI:cd05032	Result of: Merging of two or more gene models. Gene involved in merge: CLEC003195 and CLEC003196,XP_001661260.1,Annotation type: Modify an existing gene model changed structure of second exon,there are two insuln receptors
CLEC025017-RA	Ionotropic Receptor 25a	Ir25a	NA	mRNA	Scaffold82	25358	51128	-	NA	Result of: Merging of two or more gene models. Gene involved in merge: IR25a is the result of ClecTmpM011201-RA and ClecTmpM011199-RA
CLEC025015-RA	Kinin receptor	KininR	neuropeptide G-protein coupled receptor	mRNA	Scaffold25	572948	647403	-	GO:0001622,GO:0004930,GO:0007218,GO:0016526	Annotation type: Add a new gene model not existing in gene set,Note to curator: Gene model is based on manual alignment with other insect species
CLEC025065-RA	Knirps1	Kni	nuclear receptor	mRNA	Scaffold30	4094551	4112574	+	NA	Result of: Merging of two or more gene models. Gene involved in merge:,CLEC007519 and CLEC007520
CLEC025001-RA	kuzbanian-RA	kuz	kuzbanian	mRNA	Scaffold16	7824524	8022973	+	FlyBase:FBgn0259984	Annotation type: Modify an existing gene model,Result of: Adding an exon to the gene model,Result of: Removing an exon from the gene model
CLEC025001-RB	kuzbanian-RB	kuz	kuzbanian	mRNA	Scaffold16	7824524	8022973	+	Flybase:FBgn0259984	Annotation type: Modify an existing gene model,Result of: Adding an exon to the gene model,Result of: Removing an exon from the gene model
CLEC025116-RA	Laminin A	LanA	Laminin A	mRNA	Scaffold47	3007067	3042978	+	Flybase:FBgn0002526	Result of: Removing an exon from the gene model,Annotation type: Modify an existing gene model,Result of: Adding an exon to the gene model
CLEC025019-RB	longitudinal lacking-RB	lola	longitudinal lacking	mRNA	Scaffold40	3577499	3631588	-	Flybase:FBgn0005630	Result of: Merging of two or more gene models across scaffolds. Gene involved in merge: ClecTmpS008550-RA%2C ClecTmpS008554-RA & ClecTmpS008555-RA
CLEC025019-RA	longitudinals lacking-RA	lola	longitudinals lacking	mRNA	Scaffold40	3579644	3631588	-	flybase:FBgn0005630	Result of: Merging of two or more gene models. Gene involved in merge:,- ClecTmpS008554-RA and ClecTmpA008555-RA,Result of: Removing an exon from the gene model
CLEC025050-RA	moody2 receptor	moody2	G-protein coupled receptor	mRNA	Scaffold85	751864	1095971	+	GO:0001622,GO:0004930,GO:0016526	Annotation type: Add a new gene model not existing in gene set,Note to curator: Gene model is based on manual alignment with other insect species
CLEC025054-RA	muscarinic Acetylcholine receptor A	mAChR-A	bioaminergic G-protein coupled receptor	mRNA	Scaffold25	5750706	5868165	+	GO:0001622,GO:0004930,GO:0007213,GO:0016526	Annotation type: Add a new gene model not existing in gene set,Note to curator: Gene model is based on manual alignment with other insect species
CLEC025136-RA	Nejire-RA	nej	nejire	mRNA	Scaffold56	1111362	1150678	-	Flybase:FBgn0261617	Data source for annotation: Drosophila melanogaster CG 15319,Annotation type: Modify an existing gene model,Result of: Removing an exon from the gene model
CLEC025136-RB	Nejire-RB	nej	nejire	mRNA	Scaffold56	1111362	1150678	-	Flybase:FBgn0261617	Annotation type: Modify an existing gene model,Data source for annotation: Drosophila melanogaster CG15319 ,Note to curator: Female specific isoform
CLEC025021-RA	Neuropeptide F receptor 1	NPFR	neuropeptide G-protein coupled receptor	mRNA	Scaffold71	1139119	1771494	-	GO:0001622,GO:0004930,GO:0007218,GO:0016526	Annotation type: Add a new gene model not existing in gene set,Note to curator: Gene model is based on manual alignment with other insect species
CLEC025369-RA	Neurotrypsin	NA	NA	mRNA	Scaffold5	9819965	9836598	-	NA	NA
CLEC025123-RA	Notch-RA	N	notch	mRNA	Scaffold7	5002313	5135406	-	Flybase:%09FBgn0004647	Annotation type: Modify an existing gene model,Result of: Adding an exon to the gene model,Added 5'UTR,Added 3'UTR,Note to curator: female isoform only?
CLEC025123-RB	Notch-RB	N	notch	mRNA	Scaffold7	5002313	5041014	-	Flybase:%09FBgn0004647	Annotation type: Modify an existing gene model,Added 5'UTR,Added 3'UTR,Result of: Removing an exon from the gene model,Note to curator: male isoform
CLEC025157-RA	Octopamin beta 2 receptor	Oct beta 2	bioaminergic G-protein coupled receptor	mRNA	Scaffold60	404805	459017	+	GO:0001622,GO:0004930,GO:0004989,GO:0016526	Annotation type: Add a new gene model not existing in gene set,Note to curator: Gene model is based on manual alignment with other insect species
CLEC025037-RA	Octopamine alpha receptor	Oct alpha	bioaminergic G-protein coupled receptor	mRNA	Scaffold2	8111254	8173103	+	GO:0001622,GO:0004930,GO:0004989,GO:0016526	Annotation type: Add a new gene model not existing in gene set,Note to curator: Gene model is based on manual alignment with other insect species
CLEC025161-RA	Octopamine beta receptor	Oct beta 3	bioaminergic G-protein coupled receptor	mRNA	Scaffold2	2980982	3391047	-	GO:0001622,GO:0004989,GO:0016526	Annotation type: Add a new gene model not existing in gene set,Note to curator: Gene model is based on manual alignment with other insect species
CLEC025089-RA	pancreatic lipase	NA	NA	mRNA	Scaffold27	337029	387749	+	NA	NA
CLEC025117-RA	pancreatic lipase	NA	NA	mRNA	Scaffold40	261534	284476	-	NA	NA
CLEC025109-RA	Pigment dispersing factor receptor	PDF-R	neuropeptide G-protein coupled receptor	mRNA	Scaffold13	8064684	8086073	-	GO:0001622,GO:0004930,GO:0007218,GO:0016526	Annotation type: Add a new gene model not existing in gene set,Note to curator: Gene model is based on manual alignment with other insect species,Note to curator: Intron/Exon junction should be correct
CLEC025389-RA	pipsqueak-RA	psq	pipsqueak	mRNA	Scaffold40	3679105	3696092	+	Flybase:FBgn0263102	Result of: Removing an exon from the gene model,Result of: Merging of two or more gene models. Gene involved in merge: ClecTmpM008562-RA & ClecTmpS008560-RA
CLEC025197-RA	pointed-RA	pnt	pointed	mRNA	Scaffold53	2239175	2325236	+	Flybase:FBgn0003118	Annotation type: Modify an existing gene model,Result of: Removing an exon from the gene model,Result of: Adding an exon to the gene model
CLEC025269-RA	PREDICTED: Fatty acid desaturase	FAD	NA	mRNA	Scaffold49	3123784	3134106	+	GenBank Panstrongylus megistus :JAC87040.1	Annotation type: Modify an existing gene model
CLEC025246-RA	Pyrokinin-1 receptor	PK1R	G-Protein-coupled receptor	mRNA	Scaffold24	4932701	5092380	+	GO:0001622,GO:0007218,GO:0016526	neuropeptide receptor for pyrokinins
CLEC025210-RA	roundabout	robo	roundabout	mRNA	Scaffold30	70501	542709	-	Flybase:FBgn0005631	Result of: Merging of two or more gene models. Gene involved in merge: ClecTmpA007411-RA%2C ClecTmpA007412-RA & ClecTmpA007414-RA,Result of: Adding an exon to the gene model,Result of: Removing an exon from the gene model
CLEC025359-RA	roundabout	NA	NA	mRNA	Scaffold40	1796622	1810261	+	NA	Annotation type: Modify an existing gene model
CLEC025031-RA	rutabaga	rut	rutabaga	mRNA	Scaffold11	8577333	8668465	-	Flybase:FBgn0003301	Result of: Merging of two or more gene models. Gene involved in merge: ClecTmpM003142-RA & ClecTmpM003143-RA,Result of: Adding an exon to the gene model,Result of: Removing an exon from the gene model
CLEC025393-RA	scalloped-RA	sd	scalloped	mRNA	Scaffold19	7703725	7906985	-	Flybase:FBgn0003345	Result of: Merging of two or more gene models. Gene involved in merge: ClecTmpM004924-RA%2C ClecTmpM004927-RA & ClecTmpM004930-RA,Result of: Adding an exon to the gene model,Result of: Removing an exon from the gene model
CLEC025393-RB	scalloped-RB	sd	scalloped	mRNA	Scaffold19	7703725	7906985	-	Flybase:FBgn0003345	Result of: Removing an exon from the gene model,Result of: Merging of two or more gene models. Gene involved in merge: ClecTmpM004924-RA%2C ClecTmpM004927-RA & ClecTmpM004930-RA,Result of: Adding an exon to the gene model
CLEC025393-RC	scalloped-RC	sd	scalloped	mRNA	Scaffold19	7703725	7906985	-	Flybase:FBgn0003345	Result of: Merging of two or more gene models. Gene involved in merge: ClecTmpM004924-RA & ClecTmpM004927-RA,Result of: Adding an exon to the gene model,Result of: Removing an exon from the gene model
CLEC025393-RD	scalloped-RD	sd	scalloped	mRNA	Scaffold19	7703725	7906985	-	Flybase:FBgn0003345	Result of: Merging of two or more gene models. Gene involved in merge: ClecTmpM004924-RA & ClecTmpM004927-RA ,Result of: Adding an exon to the gene model,Result of: Removing an exon from the gene model
CLEC025085-RA	Serine carboxypeptidase S28	NA	NA	mRNA	Scaffold1	23794511	23825412	-	NA	NA
CLEC025342-RA	serine protease	NA	NA	mRNA	Scaffold56	2149943	2276138	+	NA	NA
CLEC025195-RA	serine protease	NA	NA	mRNA	Scaffold87	219526	260307	+	NA	NA
CLEC025171-RA	serine protease	NA	NA	mRNA	Scaffold21	4932627	4950144	-	NA	NA
CLEC025306-RA	Serotonin 1 beta receptor	5-HT1 beta	bioaminergic G-protein coupled receptor	mRNA	Scaffold10	7694869	7761724	-	GO:0001622,GO:0004930,GO:0004993,GO:0016526	Annotation type: Add a new gene model not existing in gene set,Note to curator: Gene model is based on manual alignment with other insect species,Note to curator: Intron/Exon junction should be correct
CLEC025127-RA	Serotonin 2A receptor	5-HT2A	bioaminergic G-protein coupled receptor	mRNA	Scaffold61	483720	567069	-	GO:0001622,GO:0004930,GO:0016526	Annotation type: Add a new gene model not existing in gene set,Note to curator: Gene model is based on manual alignment with other insect species,Note to curator: Intron/Exon junction should be correct
CLEC025073-RA	Serotonin 2B receptor	5-HT2B	bioaminergic G-protein coupled receptor	mRNA	Scaffold61	365275	377660	-	GO:0001622,GO:0004930,GO:0004993,GO:0016526	Annotation type: Add a new gene model not existing in gene set,Note to curator: Gene model is based on manual alignment with other insect species,Note to curator: Intron/Exon junction should be correct
CLEC025160-RA	seven-up	NA	seven-up	mRNA	Scaffold27	1858980	2051929	-	ncbi:cd06948	Result of: Merging of two or more gene models. Gene involved in merge:,ClecTmpS006025-RA,ClecTmpM006024-RA,ClecTmpA006023-RA
CLEC025044-RA	Sex peptide receptor	SexPepR	neuropeptide G-protein coupled receptor	mRNA	Scaffold37	1314704	1367443	-	GO:0001622,GO:0007218,GO:0016526	Annotation type: Add a new gene model not existing in gene set,Note to curator: Gene model is based on manual alignment with other insect species
CLEC025328-RA	short neuropeptide F receptor	sNPFR	neuropeptide G-protein coupled receptor	mRNA	Scaffold115	89689	237986	-	GO:0001622,GO:0004930,GO:0007218,GO:0016526	Annotation type: Add a new gene model not existing in gene set,Note to curator: Gene model is based on manual alignment with other insect species
CLEC025340-RA	singed	sn	singed	mRNA	Scaffold65	2917020	2973339	+	Flybase:FBgn0003447	Annotation type: Modify an existing gene model,Result of: Adding an exon to the gene model
CLEC007123-RE	smooth-RE	sm	smooth	mRNA	Scaffold52	3915362	3992758	-	Flybase:FBgn0003435	Result of: Merging of two or more gene models. Gene involved in merge: ClecTmpM007123-RA & ClecTmpM007124-RA,Result of: Adding an exon to the gene model,Result of: Removing an exon from the gene model
CLEC007123-RJ	smooth-RJ	sm	smooth	mRNA	Scaffold52	3915362	3992758	-	Flybase:FBgn0003435	Result of: Merging of two or more gene models. Gene involved in merge: ClecTmpM007123-RA & ClecTmpM007124-RA,Result of: Adding an exon to the gene model,Result of: Removing an exon from the gene model
CLEC025371-RA	steroid receptor co activator	src	steroid receptor coactivator	mRNA	Scaffold37	4532551	4563739	-	ncbi:cd00083	ClecTmpM006951-RA,ClecTmpS006952-RA,Result of: Merging of two or more gene models. Gene involved in merge:,Alias src/FISC/Taiman
CLEC025119-RA	still life	NA	NA	mRNA	Scaffold12	509623	529608	-	NA	Result of: Merging of two or more gene models. Gene involved in merge:
CLEC025309-RA	Sulfakinin receptor 1	SKR-1	neuropeptide G-protein coupled receptor	mRNA	Scaffold82	1382060	1665521	+	GO:0001622,GO:0007218,GO:0016526	Annotation type: Add a new gene model not existing in gene set,Note to curator:Gene model is based on manual alignment with other insect species,Note to curator:N- and C- Terminus couldnÂ´t be found
CLEC025148-RA	Sulfakinin receptor 2	SKR-2	neuropeptide G-protein coupled receptor	mRNA	Scaffold68	1474422	1557901	+	GO:0001622,GO:0007218,GO:0016526	Annotation type: Add a new gene model not existing in gene set,Note to curator: Gene model is based on manual alignment with other insect species,Note to curator: N- and C- Terminus couldnÂ´t be found
CLEC025229-RA	tachykinin/ neuropeptide Y receptor-like	TKR/NYR-like	neuropeptide G-protein coupled receptor	mRNA	Scaffold54	398121	434982	+	GO:0001622,GO:0004930,GO:0007218,GO:0016526	Annotation type: Add a new gene model not existing in gene set,Note to curator: Gene model is based on manual alignment with other insect species,Note to curator: possible exon at posititon 425%2C550
CLEC011832-RA	Target of Rapamycin	TOR	Target of Rapamycin	mRNA	Scaffold59	291259	308810	+	ncbi:Cdd:pfam08771,ncbi:Cdd:pfam11865,ncbi:cd05169,GO:0031929,ncbi:COG5032	ClecTmpM011586-RA and ClecTmpM011587-RA,Not sure why TOR has a FAT domain Cdd:pfam02259,Result of: Merging of two or more gene models. Gene involved in merge: see first comment,NP_001260427 ,AFJ74724,Note to curator:
CLEC025313-RA	timeout	tim2	NA	mRNA	Scaffold23	4383992	4397687	+	Uniprot:D6W9F2,Uniprot:G6CPX7,Uniprot:Q8INH7,Uniprot:Q9UNSI	Annotation type: Modify an existing gene model
CLEC025011-RA	TK-R86C homolog/Natalisin receptor	TK-R86C homolog/Natalisin receptor	neuropeptide G-protein coupled receptor	mRNA	Scaffold10	4339956	4468074	-	GO:0001622,GO:0007218,GO:0016526	Annotation type: Add a new gene model not existing in gene set,Note to curator:Gene model is based on manual alignment with other insect species
CLEC025190-RA	Tout-velu-RA	ttv	Tout-velu	mRNA	Scaffold5	14482226	14898211	-	Flybase:FBgn0265974	Note to curator: Approve contig from Koganemaru et al 2013 without RNAseq evidences
CLEC025104-RA	tramtrack-RA	ttk	tramtrack	mRNA	Scaffold16	4500572	4520771	-	Flybase:FBgn0003870	Result of: Merging of two or more gene models. Gene involved in merge: ClecTmpA003829-RA & ClecTmpM003831-RA
CLEC025104-RB	tramtrack-RB	ttk	tramtrack	mRNA	Scaffold16	4503311	4520771	-	Flybase:FBgn0003870	Result of: Merging of two or more gene models. Gene involved in merge: ClecTmpA003830-RA &amp%3B ClecTmpM003831-RA
CLEC025308-RA	tribbles-RA	trbl	tribbles	mRNA	Scaffold28	456342	474933	+	Flybase:FBgn0028978	Annotation type: Modify an existing gene model,Result of: Adding an exon to the gene model
CLEC025308-RB	tribbles-RB	trbl	tribbles	mRNA	Scaffold28	456342	474933	+	Flybase:FBgn0028978	Annotation type: Modify an existing gene model,Result of: Adding an exon to the gene model
CLEC025308-RC	tribbles-RC	trbl	tribbles	mRNA	Scaffold28	442983	474933	+	Flybase:FBgn0028978	Annotation type: Modify an existing gene model,Result of: Adding an exon to the gene model
CLEC025308-RD	tribbles-RD	trbl	tribbles	mRNA	Scaffold28	442983	474933	+	Flybase:FBgn0028978	Annotation type: Modify an existing gene model,Result of: Adding an exon to the gene model
CLEC009907-RC	UDP-glycosyltransferase_03	UGT_03	NA	mRNA	Scaffold64	3340809	3368850	+	NA	alternative splicing,UGT_01%2C UGT_02%2C UGT_03%2C and UGT_04 shar common exon2%2C exon3%2C and exon4 with individually different exon1s.
CLEC025265-RA	Vitellogenin Receptor	VgR	Vitellogenin Receptor	mRNA	Scaffold39	3794707	3829199	-	NA	Annotation type: Approve an existing gene model
CLEC025336-RA	zinc finger protein 395	NA	NA	mRNA	Scaffold23	2327561	2375985	+	NA	Annotation type: Modify an existing gene model
CLEC025069-RA	center divider	cdi	center divider	mRNA	Scaffold81	1001896	1038033	-	Flybase ID:FBgn0004876	Annotation type: Modify an existing gene model,Result of: Removing an exon from the gene model
CLEC025303-RA	CG13579 like	CG13579 like	bioaminergic G-protein coupled receptor	mRNA	Scaffold77	2273433	2582436	+	GO:0001622,GO:0004930,GO:0016526	Annotation type: Add a new gene model not existing in gene set,Note to curator: Gene model is based on manual alignment with other insect species
CLEC025351-RA	membrane metallo-endopeptidase-like 1	NA	NA	mRNA	Scaffold94	738212	783682	+	NA	Result of: Merging of two or more gene models. Gene involved in merge:
CLEC025242-RA	SIFamide receptor 2	SIFaR-2	neuropeptide G-protein coupled receptor	mRNA	Scaffold95	848959	909299	-	GO:0004930,GO:0007218	Annotation type: Add a new gene model not existing in gene set,Note to curator: Gene model is based on manual alignment with other insect species,Note to curator: Intron/Exon junction should be correct
CLEC025095-RA	Aminopeptidase N	PepN	NA	mRNA	Scaffold64	373484	380678	-	NA	NA
CLEC025167-RA	C-type lysozyme	NA	C-type lysozyme	mRNA	Scaffold35	124800	127385	+	NA	Annotation type: Modify an existing gene model
CLEC025045-RA	Cytochrome P450 395A2	CYP395A2	Cytochrome P450 395A2	mRNA	Scaffold40	759402	779018	+	NA	Annotation type: Approve an existing gene model
CLEC025395-RA	Hephaestus-RA	heph	hephaestus	mRNA	Scaffold81	759803	806388	+	Flybase:FBgn0011224	Result of: Merging of two or more gene models. Gene involved in merge: ClecTmpM011714-RA & ClecTmpM011719-RA,Result of: Removing an exon from the gene model,Result of: Adding an exon to the gene model,Note to curator: 3 isoforms seem in part 3 parts of the Drosophila gene but reordered
CLEC011416-RA	ABCE1	ABCE1	ABC Transporter	mRNA	Scaffold71	2530636	2535221	-	NA	NA
CLEC011441-RA	ABCG4-3	ABCG4-3	ABC Transporter	mRNA	Scaffold69	1449593	1475998	-	NA	NA
CLEC006254-RA	Alpha-mannosidase	Alpha-mannosidase	5' and 3'-partial%2C sequence gap in the middle	mRNA	Scaffold26	4930702	4958753	+	NA	NA
CLEC004379-RA	beta-N-acetylglucosaminidase	beta-N-acetylglucosaminidase	signal peptide	mRNA	Scaffold13	1951192	2014094	-	NA	NA
CLEC011068-RA	CE010854	CE10854	Carboxyeasterase	mRNA	Scaffold72	1211763	1232949	+	NA	NA
CLEC011686-RB	chemosensory protein	NA	NA	mRNA	Scaffold81	273215	276241	+	NA	NA
CLEC012422-RA	CPAP1-K	CPAP1-K	Cuticular Proteins Analogous to Peritophins	mRNA	Scaffold90	222171	253232	+	NA	Annotation type: Modify an existing gene model
CLEC000741-RA	CPRL13	NA	CPR like cuticle protein	mRNA	Scaffold2	8477517	8486990	-	NA	Annotation type: Modify an existing gene model
CLEC001256-RA	CYP397A3	NA	NA	mRNA	Scaffold4	8880441	8882474	+	NA	NA
CLEC000236-RA	CYP6DL2	NA	NA	mRNA	Scaffold1	14427436	14429279	+	NA	NA
CLEC025012-RA	Gustatory Receptor 5	Gr5	Apparent ortholog of DmGr43a	mRNA	Scaffold97	2093868	2095452	-	NA	Annotation type: Add a new gene model not existing in gene set
CLEC013307-RA	hector-like receptor 1	hector-like 1	protein hormone G-protein coupled receptor	mRNA	Scaffold116	414135	454085	+	GO:0001622,GO:0004930,GO:0016500,GO:0016526	Annotation type: Add a new gene model not existing in gene set,Note to curator: Intron/Exon junction should be correct,Note to curator: Gene model is based on manual alignment with other insect species
CLEC025204-RA	hector-like receptor 2	hector-like 2	protein hormone G-protein coupled receptor	mRNA	Scaffold117	503503	564498	+	GO:0001622,GO:0004930,GO:0016500,GO:0016526	Annotation type: Add a new gene model not existing in gene set,Note to curator: Gene model is based on manual alignment with other insect species,Note to curator: Intron/Exon junction should be correct
CLEC010680-RA	Liquid facets-RA	lqf	liquid facets	mRNA	Scaffold68	58269	107435	-	Flybase:FBgn0028582	Annotation type: Modify an existing gene model,Result of: Adding an exon to the gene model,Result of: Removing an exon from the gene model
CLEC010680-RB	Liquid facets-RB	lqf	liquid facets	mRNA	Scaffold68	58269	65271	-	Flybase:FBgn0028582	Annotation type: Modify an existing gene model
CLEC002303-RC	split ends-RC	spen	split ends	mRNA	Scaffold6	7175698	7349076	+	Flybase:FBgn0016977	Annotation type: Modify an existing gene model,Result of: Adding an exon to the gene model,Result of: Removing an exon from the gene model
CLEC004740-RA	CPR41	CPR41	CPR type cuticle protein	mRNA	Scaffold24	6250012	6251089	-	NA	Annotation type: Modify an existing gene model
CLEC004743-RA	CPR44	CPR44	CPR type cuticle protein	mRNA	Scaffold24	6260840	6261962	+	NA	Annotation type: Modify an existing gene model
CLEC004745-RA	CPR46	CPR46	CPR type cuticle protein	mRNA	Scaffold24	6278946	6279929	-	NA	Note to curator:Two small gap here in sequence should be collapsed due to small tandem duplications in the genomic sequence.
CLEC001123-RA	CYP404D1	NA	NA	mRNA	Scaffold3	17481879	17489154	-	NA	NA
CLEC008124-RA	family 31 glucosidase KIAA1161	family 31 glucosidase KIAA1161	NA	mRNA	Scaffold33	150235	154131	-	NA	NA
CLEC009628-RA	gaba gated chloride channel	gbr	gaba gated chloride channel	mRNA	Scaffold65	1845843	1872310	-	UniProtKB:E0VY06	intron 3 is GC-AG,possibly 5' partial
CLEC005361-RA	glycine receptor subunit alpha	GlyR_alpha	glycine receptor subunit alpha	mRNA	Scaffold15	4932860	4940064	-	NA	Stop codon seems correct%2C but RNA reads align further
CLEC009366-RA	Ionotropic receptor 75l	Ir75l	NA	mRNA	Scaffold61	2911567	2914279	-	NA	Annotation type: Modify an existing gene model,Note to curator: GC donor on one intron
CLEC010704-RA	Mannosyl-oligosaccharide glucosidase	Mannosyl-oligosaccharide glucosidase	NA	mRNA	Scaffold68	622935	633434	+	NA	NA
CLEC004644-RA	pancreatic lipase	NA	NA	mRNA	Scaffold13	8944150	8946829	+	NA	NA
CLEC004512-RA	Rhodopsin 3	Clec Rh3	NA	mRNA	Scaffold13	4491778	4493367	+	RefSeq:NP_524411,GenBank:AAG22157,FlyBase:FBgn0003249	Annotation type: Approve an existing gene model,Data source for annotation:Homology to Drosophila melanogaster rhodopsin 3,Annotation type: Add a gene symbol
CLEC006899-RA	serine carboxypeptidase S10	NA	NA	mRNA	Scaffold25	3434700	3436084	+	NA	NA
CLEC000817-RA	serine protease	NA	NA	mRNA	Scaffold2	11545789	11547000	-	NA	NA
CLEC007679-RA	serine protease	NA	NA	mRNA	Scaffold49	4767731	4774123	+	NA	NA
CLEC006093-RA	synbindin	NA	NA	mRNA	Scaffold27	4482960	4484513	-	NA	Annotation type: Modify an existing gene model
CLEC004084-RA	Thioredoxin 1-like 1	Trx1-like1	NA	mRNA	Scaffold21	5556757	5563379	+	NA	NA
CLEC005164-RA	ultraspiracle	USP	ultraspiracle or retinoid x receptor	mRNA	Scaffold28	2466298	2469883	+	UniProtKB:T1IAK9,ncbi:cd06943,ncbi:cd06956	possibly 5&apos%3B partial,Annotation type: Approve an existing gene model
CLEC005002-RA	unclassified cuticle protein	NA	unclassified cuticle protein	mRNA	Scaffold23	2758679	2758962	+	NA	Annotation type: Modify an existing gene model
CLEC009201-RA	unclassified cuticle protein	NA	unclassified cuticle protein	mRNA	Scaffold55	2752289	2753152	+	NA	Annotation type: Modify an existing gene model
CLEC005994-RA	unclassified cuticle protein	NA	unclassified cuticle protein	mRNA	Scaffold27	147059	152998	-	NA	Annotation type: Modify an existing gene model
CLEC000646-RA	White(2)	NA	NA	mRNA	Scaffold2	6202642	6207174	-	RefSeq:NP_476787,FlyBase:FBgn0003996,GenBank:CAA26716.2	Annotation type: Modify an existing gene model,Result of: Adding an exon to the gene model,Data source for annotation:RNA Seq,Result of:Homology to Drosophila melanogaster White
CLEC002290-RA	serine protease	NA	NA	mRNA	Scaffold6	7010414	7011325	-	NA	NA
CLEC010232-RA	(6-4) Photolyase	Clec Phr6-4	NA	mRNA	Scaffold89	462810	464198	+	GenBank:AAF53904,FlyBase:FBgn0016054,RefSeq:NP_477188	Annotation type: Approve an existing gene model,Annotation type: Add a gene symbol,Data source for annotation:Homology to Drosophila melanogaster (6-4) photolyase
CLEC003846-RA	3-hydroxy-3-methylglutaryl coenzyme A synthase	HMGS	3-hydroxy-3-methylglutaryl coenzyme A synthase	mRNA	Scaffold16	5333781	5335544	-	NA	Annotation type: Approve an existing gene model
CLEC006161-RA	3-hydroxy-3-methylglutaryl-coenzyme A reductase	HMGR	3-hydroxy-3-methylglutaryl-coenzyme A reductase	mRNA	Scaffold26	808106	814103	+	NA	Annotation type: Approve an existing gene model
CLEC012803-RA	5-formyltetrahydrofolate cyclo-ligase	NA	NA	mRNA	Scaffold105	277983	323852	+	NA	NA
CLEC001054-RA	6-pyruvoyltetrahydropterin synthase	NA	NA	mRNA	Scaffold3	10762986	10766352	+	NA	NA
CLEC012587-RA	ABCA-3A	ABCA-3A	ABC Transporter	mRNA	Scaffold88	452722	466583	-	NA	NA
CLEC013020-RA	ABCA-UE	ABCA-UE	ABC transporter	mRNA	Scaffold104	696959	713032	-	NA	NA
CLEC004363-RA	ABCA3	ABCA3	ABC transporter	mRNA	Scaffold13	947928	964455	+	NA	NA
CLEC010366-RA	ABCB-4A	ABCB-4A	ABC Transporter	mRNA	Scaffold89	1443036	1449631	+	NA	NA
CLEC013911-RA	ABCB-5A	ABCB-5A	ABC Transporter	mRNA	Scaffold206	19182	19886	+	NA	NA
CLEC002990-RA	ABCB5	ABCB5	ABC Transporter	mRNA	Scaffold11	3026279	3032573	-	NA	NA
CLEC008101-RA	ABCB6	ABCB6	ABC Transporter	mRNA	Scaffold51	4569703	4582171	+	NA	NA
CLEC011410-RA	ABCB7	ABCB7	ABC transporter	mRNA	Scaffold71	2251487	2256910	-	NA	NA
CLEC001854-RA	ABCC9	ABCC9	ABC transporter	mRNA	Scaffold8	14341502	14354482	-	NA	NA
CLEC001303-RA	ABCF1	ABCF1	ABC Transporter	mRNA	Scaffold4	12787975	12793112	-	NA	NA
CLEC012484-RA	ABCF2	ABCF2	ABC Transporter	mRNA	Scaffold90	1527679	1534957	+	NA	NA
CLEC010441-RA	ABCF4	ABCF4	ABC Transporter	mRNA	Scaffold89	2057779	2059383	-	NA	NA
CLEC003013-RA	ABCG20-1	ABCG20-1	ABC Transporter	mRNA	Scaffold11	4044315	4054829	+	NA	NA
CLEC000577-RA	ABCG20-2	ABCG20-2	ABC Transporter	mRNA	Scaffold2	528076	733432	-	NA	NA
CLEC007603-RA	ABCG20-3	ABCG20-3	ABC Transporter	mRNA	Scaffold49	735086	738377	-	NA	NA
CLEC008195-RA	ABCG20-4	ABCG20-4	ABC Transporter	mRNA	Scaffold33	3831887	3835122	+	NA	NA
CLEC000244-RA	ABCG23-1	ABCG23-1	Abc transporter g family member 23	mRNA	Scaffold1	14688358	14692713	+	NA	Annotation type: Approve an existing gene model
CLEC000243-RA	ABCG23-2	ABCG23-2	ABC Transporter	mRNA	Scaffold1	14615632	14630002	+	NA	NA
CLEC001330-RA	ABCG23-3	ABCG23-3	ABC Transporter	mRNA	Scaffold4	14605950	14609175	-	NA	Annotation type: Modify an existing gene model
CLEC002807-RA	ABCG23-5	ABCG23-5	ABC Transporter	mRNA	Scaffold7	4958266	4964845	+	NA	NA
CLEC004387-RA	ABCG4-1	ABCG4-1	ABC Transporter	mRNA	Scaffold13	2065433	2068630	-	NA	NA
CLEC011080-RA	ABCG4-5	ABCG4-5	ABC Transporter	mRNA	Scaffold72	1340767	1375146	-	NA	NA
CLEC011850-RA	ABCG4-6	ABCG4-6	ATP-binding cassette sub-family G member 1	mRNA	Scaffold59	1045411	1048870	+	NA	Annotation type: Approve an existing gene model
CLEC004631-RA	ABCG5	ABCG5	ABC Transporter	mRNA	Scaffold13	8817167	8826742	-	NA	NA
CLEC011699-RA	ABCG5	ABCG5	ABC Transporter	mRNA	Scaffold81	394241	398543	-	NA	NA
CLEC002119-RA	acetyl-coenzyme A acetyltransferases	ACAT	Thiolases	mRNA	Scaffold10	10738060	10742625	+	NA	Annotation type: Approve an existing gene model
CLEC009321-RA	acetylcholinesterase	AChE	acetylcholinesterase	mRNA	Scaffold61	742494	744645	-	NA	NA
CLEC005850-RA	Achaete-scute complex	NA	NA	mRNA	Scaffold31	5647493	5653656	-	NA	Annotation type: Approve an existing gene model
CLEC001231-RA	Acid phosphatase-1	Acph-1	NA	mRNA	Scaffold4	7080940	7083586	+	NA	NA
CLEC012439-RA	Actin	NA	Actin	mRNA	Scaffold90	535133	566806	+	NA	Annotation type: Approve an existing gene model
CLEC001484-RA	Actin	NA	beta Actin	mRNA	Scaffold5	8012402	8014647	-	NA	Annotation type: Approve an existing gene model
CLEC002960-RA	adenosine 3	ade3	NA	mRNA	Scaffold11	1130765	1134739	-	NA	NA
CLEC008087-RA	Alkaline Phosphatase	NA	NA	mRNA	Scaffold51	4397056	4426321	-	NA	NA
CLEC025325-RA	Aminopeptidase N	PepN	NA	mRNA	Scaffold64	396699	404301	-	NA	NA
CLEC013397-RA	Aquaporin 4	AQP4	NA	mRNA	Scaffold132	6301	10460	+	NA	NA
CLEC025290-RA	aquaporin 6	aqp6	aquaporin	mRNA	Scaffold74	1028470	1030597	-	NA	NA
CLEC010112-RA	aralar1-RA	aralar1	aralar1	mRNA	Scaffold66	1071613	1101147	+	Flybase:FBgn0028646	Annotation type: Modify an existing gene model
CLEC010112-RB	aralar1-RB	aralar1	aralar1	mRNA	Scaffold66	1077249	1101147	+	Flybase:FBgn0028646	Annotation type: Modify an existing gene model
CLEC010112-RC	aralar1-RC	aralar1	aralar1	mRNA	Scaffold66	1082404	1101147	+	Flybase:FBgn0028646	Annotation type: Modify an existing gene model
CLEC013464-RA	Arf72A	Arf72A	Endosome Transport	mRNA	Scaffold144	293880	295490	+	NA	NA
CLEC008036-RA	Argonaute 1b	Ago 1b	Argonautes	mRNA	Scaffold51	3175681	3180365	-	NA	NA
CLEC012342-RA	Argonaute 2b	Ago 2b	Argonautes	mRNA	Scaffold99	1615900	1619067	-	NA	NA
CLEC013088-RA	aspartate protease cathepsin D	CTSD	NA	mRNA	Scaffold109	1113575	1115285	-	NA	NA
CLEC013089-RA	aspartate protease cathepsin D	CTSD	NA	mRNA	Scaffold109	1124519	1126319	-	NA	NA
CLEC012386-RA	Aubergine	Aub	Argonautes	mRNA	Scaffold106	1243468	1248839	-	NA	NA
CLEC010176-RA	Bacterial Catalase 1	CAT	NA	mRNA	Scaffold89	62057	63538	+	UniProtKB/Swiss-Prot:: Q9EV50.1,GenBank:: AID02936.1,NCBI Reference Sequence:: WP_017723326.1	Note to curator: Sequence similarity searches provide evidence that this protein is very similar to the protein found in a bacteria found on human skin and unless some lateral gene transfer occurred this is unlikely
CLEC008714-RA	beta-galactosidase	beta-galactosidase	NA	mRNA	Scaffold46	4588222	4592912	-	NA	NA
CLEC007847-RA	c-opsin	Clec c-opsin	NA	mRNA	Scaffold41	3366133	3379721	+	RefSeq:NP_001138950,GenBank:AAY89040,FlyBase:FBgn0002940	Annotation type: Approve an existing gene model,Annotation type: Add a gene symbol,Data source for annotation:Homology to Tribolium castaneum c-opsin
CLEC006357-RA	carboxypeptidase B	NA	NA	mRNA	Scaffold38	4545438	4561553	-	NA	NA
CLEC011321-RA	casein kinase II alpha subunit	CKII alpha	NA	mRNA	Scaffold67	2182956	2196498	+	Uniprot:GG9BX53,Uniprot:P08181,Uniprot:Q6073,uniprot:B0LBZ3	Annotation type: Approve an existing gene model
CLEC007723-RA	casein kinase II beta	CKII beta	NA	mRNA	Scaffold41	267762	272397	-	Unirpot:G9BX58,Uniprot:M9NDu6,Uniprot:P67870	Annotation type: Approve an existing gene model
CLEC004193-RA	cathepsin B	CTSB	NA	mRNA	Scaffold17	724285	726087	+	NA	NA
CLEC006928-RA	cathepsin L-like cysteine protease	NA	NA	mRNA	Scaffold25	4932681	4934151	+	NA	NA
CLEC002823-RA	cathepsin L-like cysteine protease	CTSL	NA	mRNA	Scaffold7	5299402	5301102	-	NA	NA
CLEC003197-RA	cathepsin L-like cysteine protease	NA	NA	mRNA	Scaffold12	402639	403870	-	NA	NA
CLEC006926-RA	cathepsin L-like cysteine protease	NA	NA	mRNA	Scaffold25	4912992	4914308	-	NA	NA
CLEC001648-RA	cathepsin L-like cysteine protease	NA	NA	mRNA	Scaffold8	1987455	1989067	+	NA	NA
CLEC006927-RA	cathepsin L-like cysteine protease	NA	NA	mRNA	Scaffold25	4916609	4917934	+	NA	NA
CLEC011787-RA	CE 011787	NA	NA	mRNA	Scaffold81	1845156	1847507	-	NA	NA
CLEC003875-RA	CE003875	CE003875	Carboxyl esterase	mRNA	Scaffold16	6057606	6064121	-	NA	NA
CLEC003884-RA	CE003884	CES003884	carboxylesterase	mRNA	Scaffold16	6186876	6189888	+	NA	Annotation type: Approve an existing gene model
CLEC004611-RA	CE004611	CE004611	Carboxylesterase	mRNA	Scaffold13	8477727	8479626	-	NA	Annotation type: Approve an existing gene model
CLEC005580-RA	CE005580	CE005580	Carboxyesterase	mRNA	Scaffold35	1642323	1649497	+	NA	NA
CLEC007916-RA	CE007916	CE007916	Carboxylesterase	mRNA	Scaffold36	1683011	1686015	+	NA	NA
CLEC008437-RA	CE008437	CE08437	Carboxylesterase	mRNA	Scaffold40	816786	818362	+	NA	NA
CLEC008459-RA	CE008459	CE008459	Carboxylesterase	mRNA	Scaffold40	1196204	1198736	+	NA	Annotation type: Approve an existing gene model
CLEC025234-RA	CE009881	CE009881	Carboxylesterase	mRNA	Scaffold64	2423327	2433911	+	NA	NA
CLEC011702-RA	CE011702	CE011702	Carboxyesterase	mRNA	Scaffold81	571603	577216	+	NA	NA
CLEC011703-RA	CE011703	CE011703	carboxyesterase	mRNA	Scaffold81	578218	581289	+	NA	NA
CLEC011704-RA	CE011704	CE011704	Carboxyesterase	mRNA	Scaffold81	582114	590737	-	NA	NA
CLEC011706-RA	CE011706	CE011706	Carboxylesterase	mRNA	Scaffold81	590887	596973	+	NA	NA
CLEC011707-RA	CE011707	NA	NA	mRNA	Scaffold81	596982	598138	+	NA	NA
CLEC011708-RA	CE011708	NA	NA	mRNA	Scaffold81	600037	601909	+	NA	NA
CLEC011776-RA	CE011776	CE011776	carboxyesterase%2C pheramone degrading enzyme?	mRNA	Scaffold81	1755583	1757524	-	NA	NA
CLEC011778-RA	CE011778	CE011778	Carboxylesterase	mRNA	Scaffold81	1760734	1762755	+	NA	NA
CLEC011781-RA	CE011781	CE011781	Carboxylesterase	mRNA	Scaffold81	1795373	1799736	-	NA	NA
CLEC011785-RA	CE011785	CE011785	Carboxylesterase	mRNA	Scaffold81	1838931	1840085	+	NA	NA
CLEC012448-RA	CE012448	CE012448	Carboxylesterase	mRNA	Scaffold90	730824	745490	+	NA	NA
CLEC011788-RA	CE11788	CE11788	Carboxylesterase	mRNA	Scaffold81	1849768	1856276	-	NA	Annotation type: Approve an existing gene model
CLEC004599-RA	chemosensory protein	NA	NA	mRNA	Scaffold13	8002275	8003346	-	NA	NA
CLEC008096-RA	chemosensory protein	NA	NA	mRNA	Scaffold51	4482400	4482863	-	NA	NA
CLEC012029-RA	Clathrin hc	Clathrin hc	Endocytosis	mRNA	Scaffold87	994862	1015910	+	NA	NA
CLEC002624-RA	Clec_CPF1	CPF1	CPF family cuticle protein	mRNA	Scaffold9	9749565	9750316	+	NA	Annotation type: Add a gene description
CLEC002626-RA	Clec_CPF2	CPF2	CPF family cuticle protein	mRNA	Scaffold9	9768589	9769320	+	NA	Annotation type: Add a gene symbol
CLEC002630-RA	Clec_CPF4	CPF4	CPF family cuticle protein	mRNA	Scaffold9	9934237	9934830	+	NA	Annotation type: Add a gene symbol
CLEC001684-RA	Clec-cuticle protein 6 putative	NA	similar to cuticle protein 6 in Lepeophtheirus salmonis	mRNA	Scaffold8	5528766	5529061	-	NA	Annotation type: Approve an existing gene model
CLEC001690-RA	Clec-protein Red	Clec-Red	contains RED superfamily	mRNA	Scaffold8	6028143	6029632	-	RefSeq:XP_001653938.1,Genbank:EHJ74806.1,RefSeq:XP_001844180.1,Genbank:KDR07997.1	Annotation type: Approve an existing gene model
CLEC007263-RA	CLEC007263-RA	NA	NA	mRNA	Scaffold34	4486113	4491596	-	NA	NA
CLEC004002-RA	ClecTwd2	Twd2	tweedle family cuticle protein	mRNA	Scaffold21	2809343	2816732	+	NA	Annotation type: Add a gene symbol
CLEC001540-RA	CleGST001540	CleGST001540	Glutathione S-transferase	mRNA	Scaffold5	10829807	10831420	-	NA	Annotation type: Approve an existing gene model
CLEC001545-RA	CleGST001545	CleGST001545	GST	mRNA	Scaffold5	11226757	11230673	-	NA	NA
CLEC003973-RA	CleGST003973	CleGST003973	glutathione S transferase	mRNA	Scaffold16	9747435	9748370	+	NA	NA
CLEC006631-RA	CleGST006631	CleGST006631	Glutathione S-transferase S1	mRNA	Scaffold18	1668563	1669458	-	NA	Annotation type: Approve an existing gene model
CLEC006632-RA	CleGST006632	CleGST006632	Glutathione S-transferase	mRNA	Scaffold18	1679404	1680329	+	NA	Annotation type: Approve an existing gene model
CLEC012172-RA	CleGST12172	CleGST0012172	GST	mRNA	Scaffold95	827594	851590	-	NA	NA
CLEC013063-RA	CleGST13063	CleGST13063	Glutathione S-transferase	mRNA	Scaffold112	488058	520291	-	NA	Annotation type: Approve an existing gene model
CLEC009020-RA	Copper Chaperone for SOD	CCS	NA	mRNA	Scaffold43	61423	64707	+	NA	NA
CLEC009844-RA	CPAP1-H	CPAP1-H	Cuticular Proteins Analogous to Peritophins	mRNA	Scaffold64	2019234	2092854	+	NA	Annotation type: Modify an existing gene model
CLEC009840-RA	CPAP1-L	CPAP1-L	Cuticular Proteins Analogous to Peritophins	mRNA	Scaffold64	1898015	1902836	+	NA	Annotation type: Modify an existing gene model
CLEC011520-RA	CPAP1-N	CPAP1-N	Cuticular Proteins Analogous to Peritophins	mRNA	Scaffold98	2204471	2208360	-	NA	Annotation type: Modify an existing gene model
CLEC000118-RA	CPR13	CPR13	CPR-type cuticle protein	mRNA	Scaffold1	7110469	7112186	-	NA	Annotation type: Modify an existing gene model
CLEC027012-RA	CPR21	CPR21	CPR type cuticle protein	mRNA	Scaffold2	10750461	10754470	-	NA	Annotation type: Modify an existing gene model
CLEC005315-RA	CPR30	CPR30	CPR type cuticle protein	mRNA	Scaffold15	2212381	2212749	+	NA	Annotation type: Add a gene description
CLEC004735-RA	CPR36	CPR36	CPR type cuticle protein	mRNA	Scaffold24	6162973	6163701	-	NA	Annotation type: Add a gene description
CLEC004738-RA	CPR39	CPR39	CPR type cuticle protein	mRNA	Scaffold24	6237129	6237876	+	NA	Annotation type: Modify an existing gene model
CLEC004742-RA	CPR43	CPR43	CPR type cuticle protein	mRNA	Scaffold24	6257293	6258046	-	NA	Annotation type: Add a gene description
CLEC004746-RA	CPR47	CPR47	CPR type cuticle protein	mRNA	Scaffold24	6286140	6286547	-	NA	Annotation type: Add a gene description
CLEC006828-RA	CPR67	CPR67	CPR type cuticle protein	mRNA	Scaffold25	396591	497560	-	NA	Annotation type: Modify an existing gene model
CLEC027004-RA	CPR68-RA	CPR68	CPR type cuticle protein	mRNA	Scaffold31	4328033	4328786	+	NA	Annotation type: Modify an existing gene model
CLEC027004-RB	CPR68-RB	CPR68	CPR type cuticle protein	mRNA	Scaffold31	4328033	4364566	+	NA	Annotation type: Add a new gene model not existing in gene set
CLEC011856-RA	CPR93b	CPR93b	CPR type cuticle protein	mRNA	Scaffold59	1137755	1138135	+	NA	Annotation type: Add a gene description
CLEC000744-RA	CPRL2	CPRL2	CPR-like cuticle protein	mRNA	Scaffold2	8797857	8800597	+	NA	Annotation type: Modify an existing gene model
CLEC000747-RA	CPRL3	CPRL3	CPR-like cuticle protein	mRNA	Scaffold2	8809760	8813580	+	NA	Annotation type: Modify an existing gene model
CLEC009600-RA	Crustacean cardioactive peptide	Ccap	neuropeptide precursor	mRNA	Scaffold65	858145	858772	-	GO:0005184,GO:0007218	ClecTmpM009600-RA,signal peptide: MRSSIALPCCCTLLLFFAVSQG,bioactive peptide: PFCNAFTGCamide
CLEC000110-RA	CYP15A1	CYP15A1	P450	mRNA	Scaffold1	6914512	6915993	-	NA	NA
CLEC004898-RA	CYP301A1	NA	NA	mRNA	Scaffold19	5870239	5875796	+	NA	NA
CLEC000109-RA	CYP305A15	NA	NA	mRNA	Scaffold1	6909318	6914225	+	NA	NA
CLEC003005-RA	CYP3087B1	NA	NA	mRNA	Scaffold11	3300978	3303802	+	NA	NA
CLEC011253-RA	CYP3089A2	NA	NA	mRNA	Scaffold82	1696384	1709700	+	NA	NA
CLEC011444-RA	CYP394A1	CYP394A1	P450	mRNA	Scaffold69	1562791	1565556	-	NA	NA
CLEC011117-RA	CYP395A4	CYP395A4	P450	mRNA	Scaffold72	2032329	2039371	-	NA	NA
CLEC008434-RA	CYP395A9	NA	NA	mRNA	Scaffold40	703803	711444	+	NA	NA
CLEC001255-RA	CYP397A1	NA	NA	mRNA	Scaffold4	8873653	8875326	-	NA	NA
CLEC001258-RA	CYP397A2	NA	NA	mRNA	Scaffold4	8890830	8892527	-	NA	NA
CLEC001259-RA	CYP397A4	NA	NA	mRNA	Scaffold4	8907475	8909058	-	NA	NA
CLEC001261-RA	CYP397A5	NA	NA	mRNA	Scaffold4	8948347	8949652	-	NA	NA
CLEC001299-RA	CYP397A6	NA	NA	mRNA	Scaffold4	12700602	12702158	-	NA	NA
CLEC011659-RA	CYP398A1	CYP398A1	Cytochrome P450	mRNA	Scaffold75	1633600	1642294	+	NA	Annotation type: Approve an existing gene model
CLEC011255-RA	CYP399A1	CYP399A1	Cytochrome P450	mRNA	Scaffold82	1739774	1741841	-	NA	Annotation type: Approve an existing gene model
CLEC004240-RA	CYP450 04220	CYP450 04220	P450	mRNA	Scaffold17	2945134	2949197	+	NA	NA
CLEC012067-RA	CYP4CM1	CYP4CM1	P450	mRNA	Scaffold92	1144154	1148515	+	NA	NA
CLEC007343-RA	CYP4CN1	NA	NA	mRNA	Scaffold32	3308222	3312932	-	NA	NA
CLEC013923-RA	CYP4CQ1	CYP4CQ1	P450	mRNA	Scaffold365	3	6643	-	NA	NA
CLEC011846-RA	CYP4EK2	NA	NA	mRNA	Scaffold59	692220	698796	+	NA	NA
CLEC004796-RA	CYP4EM8	NA	NA	mRNA	Scaffold24	8420386	8421964	+	NA	NA
CLEC000237-RA	CYP6DL1 (partial)	NA	NA	mRNA	Scaffold1	14428476	14429279	+	NA	NA
CLEC003785-RA	CYP6HK2	NA	NA	mRNA	Scaffold16	1002147	1007524	-	NA	NA
CLEC001753-RA	Cytochrome P450 18A1	CYP18A1	Cytochrome P450 18A1	mRNA	Scaffold8	8160998	8163431	-	NA	Annotation type: Approve an existing gene model
CLEC001065-RA	Cytochrome P450 301B1	CYP301B1	Cytochrome P450 301B1	mRNA	Scaffold3	11912988	11917326	+	NA	Annotation type: Approve an existing gene model
CLEC000346-RA	Cytochrome P450 303A1	CYP303A1	Cytochrome P450 303A1	mRNA	Scaffold1	20373759	20377527	-	NA	Annotation type: Approve an existing gene model
CLEC008635-RA	Cytochrome P450 314A1	CYP314A1	Cytochrome P450 314A1	mRNA	Scaffold46	1339160	1343167	+	NA	Annotation type: Approve an existing gene model,ecdysone 20-monooxygenase
CLEC008428-RA	Cytochrome P450 395A8	CYP395A8	Cytochrome P450 395A8	mRNA	Scaffold40	622813	625488	-	NA	Annotation type: Approve an existing gene model
CLEC008429-RA	Cytochrome P450 395B1	CYP395B1	Cytochrome P450 395B1	mRNA	Scaffold40	646079	649253	-	NA	Annotation type: Approve an existing gene model
CLEC005999-RA	Cytochrome P450 396A1	CYP396A1	Cytochrome P450 396A1	mRNA	Scaffold27	220661	225892	-	NA	Annotation type: Approve an existing gene model
CLEC005720-RA	Cytochrome P450 4G52	CYP4G52	Cytochrome P450 4G52	mRNA	Scaffold31	1242835	1252673	+	NA	Annotation type: Approve an existing gene model
CLEC005851-RA	Cytochrome P450 4G53	CYP4G53	Cytochrome P450 4G53	mRNA	Scaffold31	5659837	5669964	-	NA	Annotation type: Approve an existing gene model
CLEC005721-RA	Cytochrome P450 4G54	CYP4G54	Cytochrome P450 4G54	mRNA	Scaffold31	1269655	1282556	+	NA	Annotation type: Approve an existing gene model
CLEC004241-RA	Cytochrome P450 6DM2	CYP6DM2	Cytochrome P450 6DM2	mRNA	Scaffold17	2951061	2954457	-	NA	Annotation type: Approve an existing gene model
CLEC006650-RA	Cytochrome P450 6DN1	CYP6DN1	Cytochrome P450 6DN1	mRNA	Scaffold18	3475996	3508658	+	NA	Annotation type: Approve an existing gene model,Annotation type: Modify an existing gene model
CLEC006648-RA	Cytochrome P450 6DN3	CYP6DN3	Cytochrome P450 6DN3	mRNA	Scaffold18	3456406	3461345	+	NA	Annotation type: Approve an existing gene model
CLEC007727-RA	Dicer1	dcr1	Dicer Family	mRNA	Scaffold41	409032	425900	+	NA	Annotation type: Approve an existing gene model
CLEC007858-RA	Dicer2	Dcr2	Dicer Family	mRNA	Scaffold41	3530630	3549124	+	NA	Annotation type: Approve an existing gene model
CLEC000450-RA	diphosphomevalonate decarboxylase	PP_MevD	diphosphomevalonate decarboxylase	mRNA	Scaffold1	26799549	26803711	-	KEGG:EC 4.1.1.33	Annotation type: Approve an existing gene model
CLEC000652-RA	Diuretic hormone receptor 2	DHR-2	protein hormone G-protein coupled receptor	mRNA	Scaffold2	6397195	6533592	-	GO:0001622,GO:0004930,GO:0016500,GO:0016526	Annotation type: Add a new gene model not existing in gene set,Note to curator: Gene model is based on manual alignment with other insect species
CLEC003692-RA	division abnormally delayed	dally	division abnormally delayed	mRNA	Scaffold20	6799790	7139329	-	Flybase:FBgn0263930	Annotation type: Modify an existing gene model
CLEC005903-RA	DMrt99B related protein	Dmrt99B	DMrt99B related protein	mRNA	Scaffold22	40830	41210	-	NA	NA
CLEC007142-RA	DNA methyltransferase 1a	Dnmt1a	NA	mRNA	Scaffold52	4675025	4687486	+	NA	NA
CLEC013337-RA	Dopamine 2 receptor	Dop2R	bioaminergic G-protein coupled receptor	mRNA	Scaffold126	124644	125807	+	GO:0001622,GO:0004930,GO:0004952,GO:0016526	Annotation type: Add a new gene model not existing in gene set,Note to curator: Gene model is based on manual alignment with other insect species
CLEC012958-RA	E93	E93	E93	mRNA	Scaffold111	1173888	1187824	+	NA	Annotation type: Approve an existing gene model
CLEC007515-RA	Eagle	Eagle	Eagle	mRNA	Scaffold30	3670735	3676632	+	ncbi:cl02596	Domain-depleted receptors,NRNC Group Knirps-like receptors (KNI%2C KNRL%2C EGON%2C ODR7),Annotation type: Approve an existing gene model,see duplication at CLEC007514 and CLEC007525,only DNA binding domain
CLEC003348-RA	Ecto-5'-nucleotidase 2	NA	NA	mRNA	Scaffold12	7470403	7474899	+	NA	NA
CLEC008028-RA	Elp-1	Elp-1	Systemic RNAi â€“ dsRNA export	mRNA	Scaffold51	2174810	2183420	-	NA	NA
CLEC000713-RA	Epsin-like (rsd-3)	rsd-3	Systemic RNAi â€“ dsRNA uptake	mRNA	Scaffold2	7675558	7679874	-	NA	NA
CLEC003525-RA	farnesyl pyrophosphate synthase	FPPS	farnesyl pyrophosphate synthase	mRNA	Scaffold14	9391799	9400939	-	ncbi:cl00210,GO:0016740	ClecTmpM003505-RA,Smilar to NP_001164089
CLEC001132-RA	fork head	fkh	fork head	mRNA	Scaffold3	17682632	17683792	+	NCBI:Cdd:pfam08430,NCBI:Cdd:pfam09354,NCBI:cd00059	ClecTmpB001123-RA,NP_001034503,XP_002431756,NP_524542,Annotation type: Add a gene description
CLEC013254-RA	frizzled 2-RA	fz2	frizzled 2	mRNA	Scaffold113	359791	376761	-	Flybase:FBgn0016797	Annotation type: Modify an existing gene model,Result of: Adding an exon to the gene model
CLEC013254-RB	frizzled 2-RB	fz2	frizzled	mRNA	Scaffold113	359791	501065	-	Flybase:FBgn0016797	Annotation type: Modify an existing gene model,Result of: Adding an exon to the gene model
CLEC013254-RC	frizzled 2-RC	fz2	frizzled	mRNA	Scaffold113	359791	501065	-	Flybase:FBgn0016797	Annotation type: Modify an existing gene model,Result of: Adding an exon to the gene model
CLEC004971-RA	GDP-fucose transporter	Gfr CG9620	GDP-fucose transmembrane transporter	mRNA	Scaffold23	1852746	1853732	-	NA	NA
CLEC005041-RA	GDP-L-fucose synthase	Gmer	Metabolism	mRNA	Scaffold23	4374208	4375476	-	NA	NA
CLEC005435-RA	GDP-mannose 4%2C6 dehydratase	Gmd CG8890	GDP-mannose 4%2C6-dehydratase	mRNA	Scaffold15	7854560	7857846	-	NA	NA
CLEC002516-RA	Glutamate-gated chloride channel	GluCl	glutamate-gated chloride channel	mRNA	Scaffold9	6766328	6772105	-	NA	Also shows similarity to GABA-gated chloride channel subunit beta
CLEC001977-RA	Glutaredoxin 1	Grx1	NA	mRNA	Scaffold10	3629378	3632294	+	NA	NA
CLEC008904-RA	Glutathione S-transferase ommega 1	GST	Glutathione S-transferase ommega 1	mRNA	Scaffold47	3059130	3063139	+	NA	Annotation type: Approve an existing gene model
CLEC008160-RA	GPI-anchor transamidase	NA	NA	mRNA	Scaffold33	1272421	1273449	-	NA	NA
CLEC000896-RA	GST000896	GST000896	GST	mRNA	Scaffold2	21129642	21130758	-	NA	NA
CLEC002392-RA	Heat shock protein 67B2	Hsp67B2	NA	mRNA	Scaffold6	15660145	15660658	-	NA	NA
CLEC002762-RA	Heat shock protein 70-1	Hsp70-1	NA	mRNA	Scaffold7	3136173	3138083	-	NA	NA
CLEC010413-RA	Heat shock protein cognate 5	Hsc5	NA	mRNA	Scaffold89	1841641	1846442	+	NA	NA
CLEC003430-RA	hepatocyte nuclear factor 4	HNF4	hepatocyte nuclear factor 4	mRNA	Scaffold14	2307935	2319445	+	NA	Annotation type: Approve an existing gene model,Similar to EFA07427.1
CLEC002022-RA	Hexamerin	NA	Hexamerin	mRNA	Scaffold10	4942680	4946347	+	NA	Annotation type: Approve an existing gene model
CLEC003931-RA	Histone 2A	H2A.1	NA	mRNA	Scaffold16	9016004	9016378	+	NA	NA
CLEC011880-RA	Histone 2A.5	H2A.5	NA	mRNA	Scaffold97	48816	49190	+	NA	NA
CLEC008027-RA	Histone acetyltransferase similar to chameau	chm	NA	mRNA	Scaffold51	2159548	2165614	-	NA	NA
CLEC002716-RA	Histone acetyltransferase similar to Tip60	Tip60	NA	mRNA	Scaffold7	259121	262046	+	NA	NA
CLEC009979-RA	Histone deacetylase 3	hdac3	NA	mRNA	Scaffold56	1812932	1814245	+	NA	NA
CLEC003781-RA	Histone H1	His1.4	NA	mRNA	Scaffold16	683418	684017	-	NA	NA
CLEC003934-RA	Histone H1	His1.1	NA	mRNA	Scaffold16	9026980	9027474	+	NA	NA
CLEC002269-RA	Histone H2A.10	H2A.10	NA	mRNA	Scaffold6	3939943	3941188	+	NA	NA
CLEC002730-RA	Histone H2A.13	H2A.13	NA	mRNA	Scaffold7	999294	1002400	+	NA	NA
CLEC003776-RA	Histone H2A.3	H2A.3	NA	mRNA	Scaffold16	652242	652616	+	NA	NA
CLEC006563-RA	Histone H2A.X- like	H2A.X	NA	mRNA	Scaffold42	4559050	4559450	-	NA	NA
CLEC008026-RA	Histone H2AV.1	H2AV.1	NA	mRNA	Scaffold51	2152243	2157616	+	NA	NA
CLEC003929-RA	Histone H2B.1	H2B.1	NA	mRNA	Scaffold16	9004737	9009761	-	NA	NA
CLEC011813-RA	histone H2B.5	H2B.5	NA	mRNA	Scaffold81	2277747	2278124	+	NA	NA
CLEC002560-RA	Histone H3.11	H3.11	NA	mRNA	Scaffold9	7750840	7753532	+	NA	NA
CLEC006298-RA	Histone H3.5	H3.5	NA	mRNA	Scaffold38	1038607	1039011	+	NA	NA
CLEC004533-RA	Histone H3.9 (partial)	H3.9	NA	mRNA	Scaffold13	5549363	5549843	-	NA	NA
CLEC003932-RA	Histone H4.1	H4.1	NA	mRNA	Scaffold16	9024883	9025194	+	NA	NA
CLEC005658-RA	Hormone Receptor 38	HR38	Hormone Receptor 38	mRNA	Scaffold35	5122335	5127563	-	NA	ClecTmpB005606
CLEC001111-RA	Hormone Receptor 78	HR78	Hormone Receptor 78	mRNA	Scaffold3	16200639	16203932	+	NA	ClecTmp001101-RA,Annotation type: Approve an existing gene model
CLEC000589-RA	Hormone Receptor 96	HR96	Hormone Receptor 96	mRNA	Scaffold2	866270	870610	+	NA	ClecTmpM000581,HR96 or DHR96 or NR1J1 or ,Hman ortholog VDR (1Î±%2C 25-dihydroxyvitamin D 3 )
CLEC003396-RA	Hormone receptor-like in 39	Hr39	Hormone receptor-like in 39	mRNA	Scaffold12	10339673	10488325	+	FlyBase:FBgn0261239	Annotation type: Modify an existing gene model,Result of: Removing an exon from the gene model
CLEC002872-RA	hypothetical secreted protein	NA	hypothetical secreted protein	mRNA	Scaffold7	10003651	10004855	+	NA	Annotation type: Modify an existing gene model
CLEC011522-RA	hypothetical secreted protein	NA	hypothetical secreted protein	mRNA	Scaffold98	2271121	2272806	-	NA	Annotation type: Modify an existing gene model
CLEC000120-RA	Insect Catalase scaffold 1	NA	NA	mRNA	Scaffold1	7152555	7169918	-	NA	NA
CLEC007351-RA	Intersex	ix	mediator complex component	mRNA	Scaffold32	3463052	3464131	-	PMID:7789766	Annotation type: Approve an existing gene model
CLEC001587-RA	Ionotropic receptor 41d	Ir41d	NA	mRNA	Scaffold5	13991930	13993702	+	NA	Annotation type: Add a gene symbol,Note to curator: This gene has three upstream coding exons%2C however there is a gap in the assembly removing part of the third and fourth exons%2C so the model cannot be completed.
CLEC002577-RA	isopentenyl-diphosphate delta-isomerase	IPPI	isopentenyl-diphosphate delta-isomerase	mRNA	Scaffold9	8383253	8383960	+	ncbi:cd02885	Annotation type: Approve an existing gene model
CLEC008332-RA	Leucine-rich repeat-containing G protein-coupled receptor 1-like	Lgr1-like	G-protein coupled receptor	mRNA	Scaffold50	2061448	2072744	-	NA	Annotation type: Add a gene description,Note to curator: Gene model is based on manual alignment with other insect species AND comparison with gene model
CLEC001928-RA	Light	Light	Lysosomal Transport	mRNA	Scaffold10	859504	872078	+	NA	NA
CLEC001114-RA	LIM/Homeobox protein	LMX1B	LIM/Homeobox protein	mRNA	Scaffold3	16619312	16624446	-	NA	Annotation type: Approve an existing gene model
CLEC008630-RA	LOC655368 similar to CG31974-PA	NA	LOC655368 similar to CG31974-PA	mRNA	Scaffold46	1276405	1277079	-	NA	NA
CLEC007874-RA	LOC658010 similar to kinase D-interacting substance 220	NA	LOC658010 similar to kinase D-interacting substance 220	mRNA	Scaffold41	4257769	4261179	+	NA	NA
CLEC012943-RA	loquacious	loq	dsRNA Binding	mRNA	Scaffold111	878336	883823	-	NA	NA
CLEC001711-RA	LW opsin 1-6(2)	NA	NA	mRNA	Scaffold8	6760069	6761467	+	RefSeq:NP_524368,GenBank:AAN13666,FlyBase:FBgn0019940	Annotation type: Approve an existing gene model,Annotation type: Add a gene symbol,Data source for annotation:Homology to Drosophila melanogaster rhodopsin 6
CLEC001612-RA	lysosomal alpha-mannosidase	lysosomal alpha-mannosidase	imcomplete	mRNA	Scaffold5	15862337	15866578	+	NA	NA
CLEC007807-RA	major facilitator super family domain containing protein 8	MFSD8	major facilitator super family domain containing protein 8	mRNA	Scaffold41	2609022	2615854	-	NA	Annotation type: Approve an existing gene model
CLEC009520-RA	males absent on the first	mof-2	NA	mRNA	Scaffold60	2908924	2910315	+	NA	NA
CLEC006400-RA	MDR1	MDR1	Multi drug associated protein 1	mRNA	Scaffold38	6277468	6294616	-	NA	NA
CLEC011936-RA	MDR3	MDR3	Multi drug resistance associated protein	mRNA	Scaffold97	1076321	1123946	+	NA	NA
CLEC011933-RA	MDR4	MDR4	ABC Transporter lethal	mRNA	Scaffold97	996825	1003408	+	NA	Annotation type: Approve an existing gene model
CLEC002183-RA	microsomal glutathione s-transferase	MGST	microsomal glutathione s-transferase	mRNA	Scaffold6	517635	522838	-	NA	Annotation type: Approve an existing gene model
CLEC012041-RA	nAChR_a6	nAChR_a6	putative nAChR_a6	mRNA	Scaffold87	1260375	1265223	-	NA	Not backed by RNASeq reads
CLEC009713-RA	NAD kinase	NA	NA	mRNA	Scaffold70	1007097	1018192	-	NA	NA
CLEC010847-RA	NADP+-dependent farnesol dehydrogenase	FOHSDR	JH pathway	mRNA	Scaffold62	523630	540800	-	NA	Annotation type: Approve an existing gene model
CLEC011661-RA	Neuroparsin-2	NA	neuropeptide precursor	mRNA	Scaffold75	1885789	1888428	-	GO:0005184,GO:0007218	Annotation type: Approve an existing gene model,signal peptide: MLFRFLIIFSVLLMAWEASG
CLEC007797-RA	neuropathy esterase	es	neuropathy esterase	mRNA	Scaffold41	2543556	2558440	-	NA	Annotation type: Approve an existing gene model
CLEC005852-RA	Neurotactin	Neurotactin	CE	mRNA	Scaffold31	5700924	5706258	+	NA	NA
CLEC004287-RA	nicotinic acetylcholine receptor subunit alpha2	nAChR alpha2	nicotinic acetylcholine receptor subunit alpha2	mRNA	Scaffold17	6545425	6555469	-	NA	exon 1 not backed by RNASeq reads
CLEC005631-RA	Nina C	Nina C	Rhodopsin-mediated signaling	mRNA	Scaffold35	4055991	4065263	+	NA	NA
CLEC025123-RC	Notch-RC	N	notch	mRNA	Scaffold7	5002313	5025328	-	Flybase:%09FBgn0004647	Added 3'UTR,Added 5'UTR,Annotation type: Modify an existing gene model,Result of: Removing an exon from the gene model,Note to curator: Male isoform
CLEC004473-RA	Nuclear fallout-RA	nuf	NA	mRNA	Scaffold13	3704294	3710669	-	Flybase:%09FBgn0013718	Annotation type: Modify an existing gene model,Added 5'UTR,Added 3'UTR
CLEC008099-RA	odorant binding protein	NA	NA	mRNA	Scaffold51	4542095	4542542	+	NA	NA
CLEC008093-RA	odorant binding protein	NA	NA	mRNA	Scaffold51	4452902	4457488	-	NA	NA
CLEC006855-RA	odorant binding protein	NA	NA	mRNA	Scaffold25	2533285	2552608	+	NA	NA
CLEC008098-RA	odorant binding protein	NA	NA	mRNA	Scaffold51	4538833	4539280	-	NA	NA
CLEC012499-RA	odorant binding protein	NA	NA	mRNA	Scaffold90	1679744	1681468	+	NA	NA
CLEC011686-RA	odorant binding protein	NA	NA	mRNA	Scaffold81	275444	276241	+	NA	NA
CLEC005998-RA	pancreatic lipase	NA	NA	mRNA	Scaffold27	184437	186374	-	NA	NA
CLEC006002-RA	pancreatic lipase	NA	NA	mRNA	Scaffold27	410647	421568	+	NA	NA
CLEC003822-RA	pancreatic lipase	NA	NA	mRNA	Scaffold16	3462264	3496063	+	NA	NA
CLEC008918-RA	PAR domain protein 1	Clec pdp1	NA	mRNA	Scaffold47	3377945	3384429	-	Uniprot:Q9TVQ4	Annotation type: Approve an existing gene model
CLEC003209-RA	pasha	pasha	dsRNA Binding	mRNA	Scaffold12	1120156	1121886	-	NA	NA
CLEC008406-RA	period	per	NA	mRNA	Scaffold40	235004	248719	+	Uniprot:B0M387,Uniprot:P07663,Uniprot:Q56Vu0	Annotation type: Approve an existing gene model
CLEC000825-RA	phosphomevalonate kinase	PMevK	phosphomevalonate kinase	mRNA	Scaffold2	13498456	13503677	+	GO:0004631,KEGG:EC 2.7.4.2	Annotation type: Approve an existing gene model
CLEC025389-RB	pipsqueak-RB	psq	pipsqueak	mRNA	Scaffold40	3694152	3696092	+	Flybase:FBgn0263102	Result of: Removing an exon from the gene model
CLEC008419-RA	PNR	DHR83/PNR/DHR51	PNR	mRNA	Scaffold40	448544	451404	+	ncbi: cd06950,ncbi:cd07164	NR2E3,DHR83/PNR/DHR51
CLEC025197-RB	pointed-RB	pnt	pointed	mRNA	Scaffold53	2304651	2324963	+	Flybase:FBgn0003118	Annotation type: Modify an existing gene model,Result of: Removing an exon from the gene model,Result of: Adding an exon to the gene model
CLEC007634-RA	PREDICTED: Fatty acid desaturase	FAD	NA	mRNA	Scaffold49	3197859	3200310	+	GenBank Panstrongylus megistus :JAC87040.1	Annotation type: Approve an existing gene model
CLEC007636-RA	PREDICTED: Fatty acid desaturase	FAD	NA	mRNA	Scaffold49	3224480	3227626	-	GenBank Zootermopsis nevadensis:KDR09931.1,GenBank Bombus terrestris:AGK82078.1	Annotation type: Approve an existing gene model,Note to curator: the beginning of exon 1 is missing
CLEC007633-RA	PREDICTED: Fatty acid desaturase	FAD	NA	mRNA	Scaffold49	3152916	3159182	+	GenBank Panstrongylus megistus :JAC87040.1	Annotation type: Approve an existing gene model
CLEC008050-RA	PREDICTED: Fatty acid desaturase	FAD	NA	mRNA	Scaffold51	3352606	3353292	-	RefSEq Pediculus humanus:XP_002430307.1|	Annotation type: Approve an existing gene model
CLEC007635-RA	PREDICTED: Fatty acid desaturase	FAD	Acyl-CoA Delta(11) desaturase	mRNA	Scaffold49	3201718	3205848	-	REfSeq Bombyx mori:NP_001274329.1,GenBank Zootermopsis nevadensis:KDR18592.1	Annotation type: Approve an existing gene model
CLEC008051-RA	PREDICTED: Fatty acid desaturase	FAD	NA	mRNA	Scaffold51	3379662	3384057	-	RefSeq Pediculus humanus:XP_002430307.1,GenBank Panstrongylus megistus:JAC87040.1	Annotation type: Approve an existing gene model
CLEC008049-RA	PREDICTED: Fatty acid desaturase	FAD	NA	mRNA	Scaffold51	3344314	3349173	-	GenBank Panstrongylus megistus:JAC87040.1,GenBank Danaus plexippus:EHJ69993.1	Annotation type: Approve an existing gene model
CLEC000778-RA	Protein phosphatase PP2A 55 kDa regulatory subunit	pr55	NA	mRNA	Scaffold2	9572231	9578369	+	Uniprot:BOX1j5,Uniprot:E0VjW9,Uniprot:P36872,Uniprot:Q16Hf3	Annotation type: Approve an existing gene model
CLEC027002-RA	pumilio-RA	pum	pumilio	mRNA	Scaffold16	5047812	5085886	+	Flybase:FBgn0003165	Annotation type: Modify an existing gene model,Result of: Adding an exon to the gene model
CLEC027002-RB	pumilio-RB	pum	pumilio	mRNA	Scaffold16	5047812	5085886	+	Flybase:FBgn0003165	Annotation type: Modify an existing gene model,Result of: Adding an exon to the gene model
CLEC027002-RC	pumilio-RC	pum	pumilio	mRNA	Scaffold16	5047812	5085886	+	Flybase:FBgn0003165	Annotation type: Modify an existing gene model,Result of: Adding an exon to the gene model
CLEC027002-RE	pumilio-RE	pum	pumilio	mRNA	Scaffold16	5047812	5085886	+	Flybase:FBgn0003165	Annotation type: Modify an existing gene model,Result of: Adding an exon to the gene model
CLEC027002-RF	pumilio-RF	pum	pumilio	mRNA	Scaffold16	4927233	5085886	+	Flybase:FBgn0003165	Annotation type: Modify an existing gene model,Result of: Adding an exon to the gene model
CLEC027002-RK	pumilio-RK	pum	pumilio	mRNA	Scaffold16	4710294	5085886	+	Flybase:FBgn0003165	Annotation type: Modify an existing gene model,Result of: Adding an exon to the gene model
CLEC027002-RL	pumilio-RL	pum	pumilio	mRNA	Scaffold16	4710294	5085886	+	NA	Annotation type: Modify an existing gene model,Result of: Adding an exon to the gene model
CLEC027002-RM	pumilio-RM	pum	pumilio	mRNA	Scaffold16	4710294	5085886	+	Flybase:FBgn0003165	Annotation type: Modify an existing gene model,Result of: Adding an exon to the gene model
CLEC027002-RO	pumilio-RO	pum	pumilio	mRNA	Scaffold16	4710294	5085886	+	Flybase:FBgn0003165	Annotation type: Modify an existing gene model,Result of: Adding an exon to the gene model
CLEC027002-RP	pumilio-RP	pum	pumilio	mRNA	Scaffold16	4685289	5085886	+	Flybase:FBgn0003165	Annotation type: Modify an existing gene model,Result of: Adding an exon to the gene model
CLEC027002-RQ	pumilio-RQ	pum	pumilio	mRNA	Scaffold16	4685289	5085886	+	Flybase:FBgn0003165	Annotation type: Modify an existing gene model,Result of: Adding an exon to the gene model
CLEC027002-RR	pumilio-RR	pum	pumilio	mRNA	Scaffold16	4685289	5085886	+	Flybase:FBgn0003165	Annotation type: Modify an existing gene model,Result of: Adding an exon to the gene model
CLEC027002-RT	pumilio-RT	pum	pumilio	mRNA	Scaffold16	4685289	5085886	+	Flybase:FBgn0003165	Annotation type: Modify an existing gene model,Result of: Adding an exon to the gene model
CLEC009635-RA	putative glutamine-dependent NAD(+) synthetase	NA	NA	mRNA	Scaffold65	2024026	2026821	-	NA	NA
CLEC001004-RA	putative glycine receptor	GlyR	NA	mRNA	Scaffold3	6894919	6900492	+	NA	Not expressed?
CLEC006840-RA	putative methylcytosine dioxygenase TET2	Tet2	NA	mRNA	Scaffold25	1517570	1532501	+	NA	NA
CLEC001851-RA	putative nAChR_a3	NA	putative nAChR_a3	mRNA	Scaffold8	14078389	14086394	+	NA	5' fragment
CLEC010026-RA	putative nicotinic acetylcholine receptor subunit beta	nAChR beta	NA	mRNA	Scaffold76	1381017	1388954	+	NA	NA
CLEC009223-RA	putative small heat shock protein	NA	NA	mRNA	Scaffold55	4078224	4078843	+	NA	NA
CLEC001212-RA	Rab 7	Rab 7	Endosome Transport	mRNA	Scaffold4	6320548	6322046	+	NA	NA
CLEC002383-RA	Rapamycin-insensitive companion of mTOR	RICTOR	Rapamycin-insensitive companion of mTOR	mRNA	Scaffold6	15310296	15320310	-	NA	Annotation type: Approve an existing gene model
CLEC007830-RA	ras association domain-containing protein 8	NA	Signal Transduction	mRNA	Scaffold41	2840255	2847089	-	NA	NA
CLEC003182-RA	Related to SOD	Rsod	NA	mRNA	Scaffold11	11236917	11247160	+	NA	NA
CLEC006610-RA	Rhodopsin 7	Clec Rh7	NA	mRNA	Scaffold18	926523	935182	+	RefSeq:NP_524035,GenBank:AAF49949,FlyBase:FBgn0036260	Annotation type: Approve an existing gene model,Annotation type: Add a gene symbol,Data source for annotation:Homology to Drosophila melanogaster rhodopsin 7
CLEC005645-RA	Ryanodine Receptor	RyR	Ryanodine Receptor	mRNA	Scaffold35	4578680	4641356	-	PMID:22761165,PMID:22982600,GO:0005219,CDD:240458,CDD:240457,CDD:240459,CDD:250561,CDD:251046,CDD:251548,CDD:253742,CDD:254990,CDD:258109	The change over from Exon13 to Intron started with a gc not with a gt. The RNA.seq data confirm this
CLEC006304-RA	saposin r	Saposin r	Lipid Metabolism	mRNA	Scaffold38	1456686	1467375	-	NA	NA
CLEC004040-RA	Scarlet(1)	Clec st(1)	NA	mRNA	Scaffold21	3753447	3756577	+	RefSeq:NP_524108	Annotation type: Approve an existing gene model,Data source for annotation:Homology to Drosophila melanogaster Scarlet
CLEC004657-RA	Scarlet(2)	Clec st(2)	NA	mRNA	Scaffold24	55966	63444	+	Refseq:NP_524108	Annotation type: Approve an existing gene model,Result of:Homology to Drosophila melanogaster Scarlet
CLEC004392-RA	Sepiapterin reductase	NA	NA	mRNA	Scaffold13	2363957	2366983	+	NA	NA
CLEC011914-RA	Septin-4	NA	NA	mRNA	Scaffold97	555491	558180	-	NA	NA
CLEC004867-RA	serine carboxypeptidase S10	NA	NA	mRNA	Scaffold19	3838201	3839604	-	NA	NA
CLEC006888-RA	serine carboxypeptidase S10	NA	NA	mRNA	Scaffold25	3006274	3007418	+	NA	NA
CLEC008047-RA	serine protease	NA	NA	mRNA	Scaffold51	3302367	3303231	+	NA	NA
CLEC010961-RA	serine protease	NA	NA	mRNA	Scaffold77	496511	589035	-	NA	NA
CLEC007736-RA	serine protease	NA	NA	mRNA	Scaffold41	884645	890617	+	NA	NA
CLEC008041-RA	serine protease	NA	NA	mRNA	Scaffold51	3233738	3236648	-	NA	NA
CLEC008042-RA	serine protease	NA	NA	mRNA	Scaffold51	3239991	3246415	+	NA	NA
CLEC007536-RA	serine protease	NA	NA	mRNA	Scaffold30	4726139	4735899	-	NA	NA
CLEC002263-RA	serine protease	NA	NA	mRNA	Scaffold6	2990970	2992768	+	NA	NA
CLEC001456-RA	serine protease	NA	NA	mRNA	Scaffold5	6336702	6380467	+	NA	NA
CLEC006553-RA	Serine/threonine-protein phosphatase PP2A 65 kDa regulatory subunit	pr65	NA	mRNA	Scaffold42	3787863	3794342	-	Uniprot:E0W2E2,Uniprot:P36179	Annotation type: Approve an existing gene model
CLEC000594-RA	Signal recognition particle protein 72	SRP72	Translation Regulation	mRNA	Scaffold2	1060129	1065998	+	NA	NA
CLEC005307-RA	Similar to ATAC complex component	Atac2	NA	mRNA	Scaffold15	1332719	1333918	-	NA	NA
CLEC000643-RA	similar to HDAC4	HDAC4	NA	mRNA	Scaffold2	6170768	6180060	+	NA	NA
CLEC009419-RA	Similar to HDAC6	HDAC6-1	NA	mRNA	Scaffold74	1114353	1148453	-	NA	NA
CLEC011942-RA	similar to HDACX	HDACX-2	NA	mRNA	Scaffold97	1255906	1256298	-	NA	NA
CLEC004935-RA	similar to HDACX	HDACX	NA	mRNA	Scaffold19	8336971	8339742	+	NA	NA
CLEC005633-RA	Similar to histone acetyltransferase Elp3	Elp3	NA	mRNA	Scaffold35	4081662	4085831	+	NA	NA
CLEC011808-RA	Similar to histone acetyltransferase Gcn5	Gcn5	NA	mRNA	Scaffold81	2239797	2253090	-	NA	NA
CLEC007426-RA	Similar to Rpd	Rpd3-2	NA	mRNA	Scaffold30	715410	717027	-	NA	NA
CLEC007439-RA	Similar to Rpd3	Rpd3-1	NA	mRNA	Scaffold30	937890	943259	-	NA	NA
CLEC000253-RA	Similar to TBP-associated factor 1	Taf1	NA	mRNA	Scaffold1	15757923	15769441	-	NA	NA
CLEC007123-RA	smooth-RA	sm	smooth	mRNA	Scaffold52	3915362	3983475	-	Flybase:FBgn0003435	Annotation type: Modify an existing gene model,Result of: Adding an exon to the gene model,Result of: Removing an exon from the gene model
CLEC007123-RB	smooth-RB	sm	smooth	mRNA	Scaffold52	3915362	3993138	-	Flybase:FBgn0003435	Annotation type: Modify an existing gene model,Result of: Adding an exon to the gene model,Result of: Removing an exon from the gene model
CLEC007123-RC	smooth-RC	sm	smooth	mRNA	Scaffold52	3915362	3983475	-	Flybase:FBgn0003435	Annotation type: Modify an existing gene model,Result of: Adding an exon to the gene model,Result of: Removing an exon from the gene model
CLEC007123-RD	smooth-RD	sm	smooth	mRNA	Scaffold52	3915362	3993138	-	Flybase:FBgn0003435	Annotation type: Modify an existing gene model,Result of: Adding an exon to the gene model,Result of: Removing an exon from the gene model
CLEC007123-RF	smooth-RF	sm	smooth	mRNA	Scaffold52	3915362	3983475	-	Flybase:FBgn0003435	Annotation type: Modify an existing gene model,Result of: Adding an exon to the gene model,Result of: Removing an exon from the gene model
CLEC007123-RG	smooth-RG	sm	smooth	mRNA	Scaffold52	3915362	3993138	-	Flybase:FBgn0003435	Annotation type: Modify an existing gene model,Result of: Adding an exon to the gene model,Result of: Removing an exon from the gene model
CLEC007123-RH	smooth-RH	sm	smooth	mRNA	Scaffold52	3915362	3983475	-	Flybase:FBgn0003435	Annotation type: Modify an existing gene model,Result of: Adding an exon to the gene model,Result of: Removing an exon from the gene model
CLEC007123-RI	smooth-RI	sm	smooth	mRNA	Scaffold52	3915362	3993138	-	Flybase:FBgn0003435	Annotation type: Modify an existing gene model,Result of: Adding an exon to the gene model,Result of: Removing an exon from the gene model
CLEC007123-RK	smooth-RK	sm	smooth	mRNA	Scaffold52	3915362	3972186	-	Flybase:FBgn0003435	Annotation type: Modify an existing gene model,Result of: Adding an exon to the gene model,Result of: Removing an exon from the gene model
CLEC007123-RL	smooth-RL	sm	smooth	mRNA	Scaffold52	3915362	3972186	-	Flybase:FBgn0003435	Annotation type: Modify an existing gene model,Result of: Adding an exon to the gene model,Result of: Removing an exon from the gene model
CLEC007123-RM	smooth-RM	sm	smooth	mRNA	Scaffold52	3915362	3936198	-	Flybase:FBgn0003435	Annotation type: Modify an existing gene model,Result of: Adding an exon to the gene model,Result of: Removing an exon from the gene model
CLEC007123-RN	smooth-RN	sm	smooth	mRNA	Scaffold52	3915362	3936198	-	Flybase:FBgn0003435	Annotation type: Modify an existing gene model,Result of: Adding an exon to the gene model,Result of: Removing an exon from the gene model
CLEC002303-RA	split ends-RA	spen	split ends	mRNA	Scaffold6	7271950	7349076	+	Flybase:FBgn0016977	Annotation type: Modify an existing gene model,Result of: Adding an exon to the gene model,Result of: Removing an exon from the gene model
CLEC006414-RA	Sulfakinin	Sk	neuropeptide precursor	mRNA	Scaffold44	1549058	1549467	-	GO:0005184,GO:0007218	signal peptide: MNHNTMTSILLTLGIYLFLQNTNC,bioactive peptide: QFNDYGHMRFamide,bioactive peptide: EGTDEKFEDYGYLRFamide
CLEC002542-RA	Tachykinin-related peptide	Tk	neuropeptide precursor	mRNA	Scaffold9	7384779	7389510	-	GO:0005184,GO:0007218	signal peptide: MLGMSVGWAFVFACLLSACLA,bioactive peptide: QLGFLGVRamide,bioactive peptide: APTLGFQGLRamide,bioactive peptide: APPMGFQGVRamide,bioactive peptide: GPTMGFVGMRamide,bioactive peptide: APASGFFGMRamide,bioactive peptide: APASGFFGMRamide,bioactive peptide: GPSNAGFFGMRamide,bioactive peptide: GPSGFLGLRG
CLEC004804-RA	tailless	tll	tailless	mRNA	Scaffold24	8592025	8603452	+	NA	related to the vertebrate receptor TLX.,Annotation type: Approve an existing gene model
CLEC004589-RA	Thioredoxin 1	Trx1	NA	mRNA	Scaffold13	7773729	7776821	-	NA	NA
CLEC000438-RA	Thioredoxin 2	Trx 2	NA	mRNA	Scaffold1	25975979	25977998	-	NA	NA
CLEC000824-RA	Thioredoxin peroxidase 1	TPX1	NA	mRNA	Scaffold2	13467078	13471006	-	NA	NA
CLEC002968-RA	Thioredoxin peroxidase 3	TPX 3	NA	mRNA	Scaffold11	2128684	2129634	+	NA	NA
CLEC001613-RA	Thioredoxin peroxidase 4	TPX4	NA	mRNA	Scaffold5	15879345	15882156	+	NA	NA
CLEC011810-RA	Thioredoxin reductase 1	TrxR1	NA	mRNA	Scaffold81	2258142	2259785	+	NA	NA
CLEC001712-RA	Transcription factor GATA-4	GATA4	GATA-binding factor 4	mRNA	Scaffold8	6887710	6890475	+	NA	Annotation type: Approve an existing gene model
CLEC007595-RA	transformer-2	tra-2	RNA recognition motif (RRM) domain containing splicing protein gene	mRNA	Scaffold49	585649	588486	+	PMID:3144434	Annotation type: Approve an existing gene model
CLEC007374-RA	tRNA (cytosine(38)-C(5))-methyltransferas	dnmt2	NA	mRNA	Scaffold32	4501344	4502538	-	NA	NA
CLEC008668-RA	Trynity	tyn	Trynity	mRNA	Scaffold46	2004512	2086278	-	Flybase:FBgn0029128	Result of: Removing an exon from the gene model,Added 3'UTR
CLEC002446-RA	Tyramine 1 receptor	TYR1	bioaminergic G-protein coupled receptor	mRNA	Scaffold9	2451315	2452652	+	GO:0001622,GO:0004930,GO:0007211,GO:0016526	Annotation type: Add a new gene model not existing in gene set,Note to curator: Gene model is based on manual alignment with other insect species
CLEC009907-RA	UDP-glycosyltransferase_04	UGT_04	NA	mRNA	Scaffold64	3361310	3368850	+	NA	alternative splicing,UGT_01%2C UGT_02%2C UGT_03%2C and UGT_04 shar common exon2%2C exon3%2C and exon4 with individually different exon1s.
CLEC002875-RA	unclassified cuticle protein	NA	unclassified cuticle protein	mRNA	Scaffold7	10056952	10058883	-	NA	Annotation type: Modify an existing gene model
CLEC011388-RA	unclassified cuticle protein	NA	unclassified cuticle protein	mRNA	Scaffold71	1015378	1029987	+	NA	Annotation type: Modify an existing gene model
CLEC011348-RA	unclassified cuticle protein	NA	unclassified cuticle protein	mRNA	Scaffold71	77699	78961	+	NA	Annotation type: Add a gene description
CLEC002876-RA	unclassified cuticle protein	NA	unclassified cuticle protein	mRNA	Scaffold7	10064095	10066418	-	NA	Annotation type: Modify an existing gene model
CLEC010791-RA	unclassified cuticle protein	NA	unclassified cuticle protein	mRNA	Scaffold63	1719912	1720640	-	NA	Annotation type: Modify an existing gene model
CLEC003725-RA	unclassified cuticle protein	NA	unclassified cuticle protein	mRNA	Scaffold20	8602440	8603309	+	NA	Annotation type: Modify an existing gene model
CLEC004550-RA	Unclassified cuticle protein	NA	Unclassified cuticle protein	mRNA	Scaffold13	6575349	6575809	-	NA	signal peptide: MYTKIVAIFALVAACSA
CLEC007108-RA	unclassified cuticle protein	NA	unclassified cuticle protein	mRNA	Scaffold52	3745256	3746461	-	NA	Annotation type: Add a gene description
CLEC006404-RA	unclassified cuticle protein	NA	unclassified cuticle protein	mRNA	Scaffold44	51748	52539	-	NA	Annotation type: Modify an existing gene model,Note to curator:A cluster of almost identical genes is present at the end of Scaffold35%2C suggested these two scaffolds may be adjoining.
CLEC007107-RA	unclassified cuticle protein	NA	unclassified cuticle protein	mRNA	Scaffold52	3740174	3740737	-	NA	Annotation type: Add a gene description
CLEC003726-RA	unclassified cuticle protein	NA	unclassified cuticle protein	mRNA	Scaffold20	8616556	8617632	+	NA	Annotation type: Modify an existing gene model
CLEC005682-RA	unclassified cuticle protein	NA	unclassified cuticle protein	mRNA	Scaffold35	6926075	6928591	-	NA	Annotation type: Add a gene description
CLEC006843-RA	unclassified cuticle protein	NA	unclassified cuticle protein	mRNA	Scaffold25	1771581	1772776	-	NA	Annotation type: Approve an existing gene model
CLEC003203-RA	unclassified cuticle protein	NA	unclassified cuticle protein	mRNA	Scaffold12	792779	795152	+	NA	Annotation type: Modify an existing gene model
CLEC005684-RA	unclassified cuticle protein	NA	unclassified cuticle protein	mRNA	Scaffold35	7037937	7038842	+	NA	Annotation type: Modify an existing gene model
CLEC005686-RA	unclassified cuticle protein	NA	unclassified cuticle protein	mRNA	Scaffold35	7054812	7055603	-	NA	Annotation type: Modify an existing gene model
CLEC010789-RA	unclassified cuticle protein	NA	unclassified cuticle protein	mRNA	Scaffold63	1715104	1715832	+	NA	Annotation type: Modify an existing gene model
CLEC011829-RA	VhaSFD	VhaSFD	ATP Synthase/ATPase	mRNA	Scaffold59	269193	274140	+	NA	NA
CLEC001323-RA	vitellogenin2	Vg2	vitellogenin	mRNA	Scaffold4	14346639	14353419	+	ncbi:smart00216,ncbi:pfam01347,ncbi:pfam09172	Annotation type: Approve an existing gene model,Similar to AAA18221.1,There are three vitellogenin in Cimex. Vg1 is present in scaffold 15. Vg2 and Vg3 in scaffold 4
CLEC001325-RA	vitellogenin3	Vg3	vitellogenin	mRNA	Scaffold4	14383618	14390417	+	ncbi:pfam01347,ncbi:pfam09172,ncbi: smart00216	Annotation type: Approve an existing gene model,Similar to AAQ92366.1,There are three vitellogenin in Cimex. Vg1 is present in scaffold 15. Vg2 and Vg3 in scaffold 4
CLEC000648-RA	White(1)	Clec w(1)	NA	mRNA	Scaffold2	6216849	6226540	-	GenBank:CAA26716.2,RefSeq:NP_476787,FlyBase:FBgn0003996	Annotation type: Approve an existing gene model,Annotation type: Add a gene symbol,Result of:Homology to Drosophila melanogaster White
CLEC007269-RA	zinc finger protein-like 1	NA	Zinc Finger Transcription Factor	mRNA	Scaffold34	4843615	4853159	-	NA	NA
CLEC013394-RA	alpha-L-fucosidase	alpha-L-fucosidase	signal peptide	mRNA	Scaffold129	161303	167104	-	NA	NA
CLEC009322-RA	acetylcholinesterase	AChE	acetylcholinesterase	mRNA	Scaffold61	760151	769073	-	UniProtKB:A1KXE8	exon 1 not backed by RNA-Seq reds,exon 2 not backed by RNA-Seq reads
CLEC009650-RB	Actin 5C-RB	Act5C	Actin	mRNA	Scaffold65	2246684	2248828	-	Flybase:FBgn0000042	Annotation type: Modify an existing gene model,Result of: Adding an exon to the gene model,Result of: Removing an exon from the gene model
CLEC001064-RA	Adipokinetic hormone receptor	AKHR	protein hormone G-protein coupled receptor	mRNA	Scaffold3	11802794	11809584	-	GO:0001622,GO:0004930,GO:0016500,GO:0016526	Annotation type: Add a new gene model not existing in gene set,Note to curator: Gene model is based on manual alignment with other insect species
CLEC009766-RA	Aminopeptidase N	PepN	NA	mRNA	Scaffold64	281285	295873	-	NA	NA
CLEC009774-RA	Aminopeptidase N	PepN	NA	mRNA	Scaffold64	433378	439308	+	NA	NA
CLEC010110-RA	aminopeptidase N	PepN	NA	mRNA	Scaffold66	1050274	1057823	+	NA	NA
CLEC009771-RA	Aminopeptidase N	PepN	NA	mRNA	Scaffold64	406716	412037	+	NA	NA
CLEC025211-RA	androgen-dependent TFPI-regulating protein	NA	NA	mRNA	Scaffold72	2649043	2650686	+	NA	NA
CLEC025378-RA	aquaporin 4b	NA	NA	mRNA	Scaffold111	934619	939817	+	NA	NA
CLEC001876-RA	asparaginyl peptidase	NA	NA	mRNA	Scaffold8	14708593	14710953	+	NA	NA
CLEC013083-RA	aspartate protease cathepsin D	CTSD	NA	mRNA	Scaffold109	1026004	1030143	+	NA	NA
CLEC013942-RA	aspartate protease cathepsin D	CTSD	NA	mRNA	Scaffold577	594	4660	-	NA	NA
CLEC010004-RA	Autophagy related gene 2	Atg2	NA	mRNA	Scaffold76	9905	29118	-	NA	NA
CLEC011740-RA	Autophagy related gene 9	Atg9	NA	mRNA	Scaffold81	1075946	1094721	-	NA	NA
CLEC010182-RA	Bacterial Catalase 2	NA	NA	mRNA	Scaffold89	92555	94107	+	NA	Note to curator: Sequence similarity searches provide evidence that this protein is very similar to the protein found in a bacteria found on human skin and unless some lateral gene transfer occurred this is unlikely
CLEC003340-RA	beta-glucosidase	beta-glucosidase	NA	mRNA	Scaffold12	7251540	7254919	-	NA	NA
CLEC008725-RA	beta-N-acetylglucosaminidase	beta-N-acetylglucosaminidase	signal peptide	mRNA	Scaffold53	214544	217425	-	NA	NA
CLEC011726-RA	Bursicon beta	PBurs	neuropeptide hormone	mRNA	Scaffold81	938416	939284	+	GO:0005184,GO:0007218,GO:0031395	signal peptide: MPVGLILLASMHVNQFA
CLEC025201-RA	Carboxylesterase 002427	CES 2427	Carboxylesterase	mRNA	Scaffold90	296201	300517	-	NA	Annotation type: Approve an existing gene model
CLEC000038-RA	carboxypeptidase B	NA	NA	mRNA	Scaffold1	1878503	1882814	-	NA	NA
CLEC011827-RA	carboxypeptidase B	NA	NA	mRNA	Scaffold59	249842	254542	+	NA	NA
CLEC004192-RA	cathepsin B	CTSB	NA	mRNA	Scaffold17	711890	713790	+	NA	NA
CLEC008996-RA	cathepsin L-like cysteine protease	NA	NA	mRNA	Scaffold48	2922776	2924654	-	NA	NA
CLEC011782-RA	CE017782	CE011782	Carboxylesterase	mRNA	Scaffold81	1815735	1821279	+	NA	NA
CLEC007511-RA	CG12796_like	CG12796_like	G-protein coupled receptor	mRNA	Scaffold30	3527247	3528375	-	GO:0001622,GO:0004930,GO:0016526	Annotation type: Add a new gene model not existing in gene set,Note to curator: Gene model is based on manual alignment with other insect species
CLEC000560-RA	CG30340-like	OctR	octopamine receptor	mRNA	Scaffold1	33258223	33262539	-	UniProtKB:E0VXG7	model contains some similarities to octopamine GPCRs
CLEC025030-RA	chemosensory protein	NA	NA	mRNA	Scaffold68	326800	335556	-	NA	NA
CLEC008093-RB	chemosensory protein	NA	NA	mRNA	Scaffold51	4452902	4457365	-	NA	NA
CLEC008097-RA	chemosensory protein	NA	NA	mRNA	Scaffold51	4523936	4524323	+	NA	NA
CLEC013473-RA	chemosensory protein	NA	NA	mRNA	Scaffold136	127141	132156	-	NA	NA
CLEC025163-RA	chemosensory protein	NA	NA	mRNA	Scaffold68	345811	349914	-	NA	NA
CLEC002628-RA	Clec_CPF3b-RA	CPF3	CPF familty cuticle protein	mRNA	Scaffold9	9778116	9778701	-	NA	Annotation type: Modify an existing gene model
CLEC011462-RA	CleGST011462	CleGST011462	Glutathion S transferase 1	mRNA	Scaffold69	1911215	1925686	+	Flybase:FBgn0010226	Result of: Removing an exon from the gene model
CLEC012221-RA	Collapsin Response Mediator Protein%09	CRMP	NA	mRNA	Scaffold102	370321	375070	-	NA	NA
CLEC012413-RA	CPAP1-I	CPAP1-I	Cuticular Proteins Analogous to Peritophins	mRNA	Scaffold90	147151	161983	-	NA	Annotation type: Modify an existing gene model
CLEC011581-RA	CPR103	CPR103	CPR type cuticle protein	mRNA	Scaffold91	10945	30846	+	NA	Annotation type: Modify an existing gene model
CLEC011589-RA	CPR104	CPR104	CPR type cuticle protein	mRNA	Scaffold91	114675	134070	+	NA	Annotation type: Modify an existing gene model
CLEC011593-RA	CPR105	CPR105	CPR type cuticle protein	mRNA	Scaffold91	329591	341893	-	NA	Annotation type: Modify an existing gene model
CLEC012186-RA	CPR107	CPR107	CPR type cuticle protein	mRNA	Scaffold95	1198517	1202910	-	NA	Annotation type: Modify an existing gene model
CLEC012187-RA	CPR108	CPR108	CPR type cuticle protein	mRNA	Scaffold95	1213203	1218223	-	NA	Annotation type: Modify an existing gene model,Note to curator:missing N-terminal exon butthe predicted gene model is definitely wrong
CLEC013012-RA	CPR110b	CPR110b	CPR type cuticle protein	mRNA	Scaffold104	525354	526008	-	NA	Annotation type: Modify an existing gene model
CLEC013499-RA	CPR112	CPR112	CPR type cuticle protein	mRNA	Scaffold139	204637	206429	-	NA	Annotation type: Modify an existing gene model
CLEC009189-RA	CPR116	CPR116	CPR type cuticle protein	mRNA	Scaffold55	1799616	1802018	-	NA	Annotation type: Modify an existing gene model
CLEC000748-RA	CPR15	CPR15	CPR type cuticle protein	mRNA	Scaffold2	8947410	8948959	-	NA	Annotation type: Modify an existing gene model
CLEC000303-RA	CPR2	CPR2	CPR-type cuticle protien	mRNA	Scaffold1	17895045	17896343	-	NA	Annotation type: Modify an existing gene model
CLEC003341-RA	CPR29	CPR29	CPR type cuticle protein	mRNA	Scaffold12	7257721	7262845	-	NA	Annotation type: Modify an existing gene model
CLEC004091-RA	CPR31	CPR31	CPR type cuticle protein	mRNA	Scaffold21	5764227	5764989	+	NA	Annotation type: Modify an existing gene model
CLEC004096-RA	CPR35	CPR35	CPR type cuticle protein	mRNA	Scaffold21	5796041	5796785	-	NA	Annotation type: Modify an existing gene model
CLEC004802-RA	CPR49	CPR49	CPR type cuticle protein	mRNA	Scaffold24	8493499	8494353	-	NA	Annotation type: Modify an existing gene model
CLEC006835-RA	CPR51	CPR51	CPR type cuticle protein	mRNA	Scaffold25	1212406	1237250	+	NA	Annotation type: Modify an existing gene model
CLEC006907-RA	CPR63	CPR63	CPR type cuticle protein	mRNA	Scaffold25	3798163	3802410	+	NA	Annotation type: Modify an existing gene model
CLEC005786-RA	CPR70	CPR70	CPR type protein	mRNA	Scaffold31	4342771	4343440	-	NA	Annotation type: Modify an existing gene model
CLEC005565-RB	CPR79 (part2)	CPR79 (part2)	CPR type cuticle protein	mRNA	Scaffold35	388480	390550	+	NA	Note to curator: Please combine with part1,Annotation type: Modify an existing gene model
CLEC011396-RA	CPR95	CPR95	CPR type cuticle protein	mRNA	Scaffold71	1331180	1331545	+	NA	Annotation type: Modify an existing gene model,Note to curator:N terminal exon unable to be identified. due to low mRNAseq coverage%2C but predicted gene model was wrong.
CLEC000738-RA	CPRL15	NA	CPR like cuticle protein	mRNA	Scaffold2	8419382	8423914	-	NA	Annotation type: Modify an existing gene model
CLEC000737-RA	CPRL16	NA	CPR like cuticle protein	mRNA	Scaffold2	8403241	8409294	-	NA	Annotation type: Modify an existing gene model,Note to curator: 5' truncated
CLEC012447-RA	Crustacean cardioactive peptide receptor 2	CCAPR-2	neuropeptide G-protein coupled receptor	mRNA	Scaffold90	693972	700987	+	GO:0001622,GO:0004930,GO:0007218,GO:0016526	Annotation type: Add a new gene model not existing in gene set,Note to curator: Gene model is based on manual alignment with other insect species,Note to curator: Intron/Exon junction should be correct
CLEC000189-RA	cycle	cyc	NA	mRNA	Scaffold1	12013805	12016686	-	NA	Annotation type: Modify an existing gene model
CLEC011256-RA	CYP3090A2	NA	NA	mRNA	Scaffold82	1751326	1757466	+	NA	NA
CLEC002327-RA	Eclosion hormone	Eh	neuropeptide hormone	mRNA	Scaffold6	9548653	9555001	-	GO:0005184,GO:0007218	signal peptide: MLGIRYLVAFLCISSMIWDTATS,bioactive peptide: NQVGVCIRNCAQCKKMFGAYFEGQLCADTCLKFKGKLIPDCEDVSSIGPFLNKID
CLEC002926-RA	egghead	egh	egghead	mRNA	Scaffold7	13240838	13250775	+	Flybase:FBgn0001404	Added 5'UTR,Annotation type: Modify an existing gene model
CLEC025071-RA	Elevenin	NA	neuropeptide precursor	mRNA	Scaffold99	555094	555779	-	GO:0005184,GO:0007218	signal peptide: MYKRRDSTEYCVWSCIVILFVLALVVA
CLEC003331-RA	Elongation factor 1-gamma	NA	Elongation factor 1-gamma	mRNA	Scaffold12	7091893	7097465	+	NA	Annotation type: Modify an existing gene model
CLEC004234-RA	FK506 binding protein	FK506-bp	NA	mRNA	Scaffold17	2830560	2836750	+	NA	NA
CLEC013130-RA	FMRFamide receptor	FMRFaR	neuropeptide G-protein coupled receptor	mRNA	Scaffold122	866200	869439	+	GO:0001622,GO:0004930,GO:0007218,GO:0016526	Annotation type: Add a new gene model not existing in gene set,Note to curator: Gene model is based on manual alignment with other insect species
CLEC011525-RA	Glutaredoxin 2	Grx2	NA	mRNA	Scaffold98	2346716	2348912	+	NA	NA
CLEC012690-RA	Gustatory Receptor 6	Gr6	NA	mRNA	Scaffold93	146016	149833	-	NA	Annotation type: Modify an existing gene model
CLEC008072-RA	Histone acetyltransferase similar to enoki mushroom (partial)	enok-1	NA	mRNA	Scaffold51	3738111	3750666	+	NA	NA
CLEC007454-RA	Histone H1	His1.3	NA	mRNA	Scaffold30	1495097	1495568	-	NA	NA
CLEC004521-RA	Histone H2A.8	H2A.8	NA	mRNA	Scaffold13	4761795	4762264	+	NA	NA
CLEC007862-RA	Histone H2B.6	H2B.6	NA	mRNA	Scaffold41	3670051	3670322	+	NA	NA
CLEC008769-RA	Histone H3.8	H3.8	NA	mRNA	Scaffold53	2554109	2554512	-	NA	Frameshift in gene model
CLEC011887-RA	Histone H4.4	H4.4	NA	mRNA	Scaffold97	111927	112235	-	NA	NA
CLEC011182-RA	Hypothetical secreted protein	Hypothetical secreted protein	Hypothetical secreted protein	mRNA	Scaffold86	1548032	1559527	-	NA	Annotation type: Modify an existing gene model
CLEC011418-RA	hypoxia up-regulated protein 1-like	NA	NA	mRNA	Scaffold71	2569000	2578738	+	NA	NA
CLEC008887-RA	Insect Catalase Scaffold47	NA	NA	mRNA	Scaffold47	2222493	2225008	-	GenBank::ABL09376.1,GenBank::ABK59975.1,GenBank::AAR90327.1,NCBI Reference Sequence::NP_001153712.1,NCBI Reference Sequence:XP_002427710.1	Merged contigs 11762 and 14320
CLEC025380-RA	Ion-transport peptide RA	ITP	neuropeptide precursor	mRNA	Scaffold76	2612894	2627480	-	GO:0005184,GO:0007218	putative weak signal peptide:MLQERRALAGLVVASTLISCFVAG
CLEC025380-RB	Ion-transport peptide RB	NA	NA	mRNA	Scaffold76	2612894	2627480	-	GO:0005184,GO:0007218	putative weak signal peptide: MLQERRALAGLVVASTLISCFVAG
CLEC001260-RA	Ionotropic receptor 75a	Ir75a	NA	mRNA	Scaffold4	8934132	8941880	+	NA	Annotation type: Modify an existing gene model
CLEC010821-RA	Ionotropic receptor 75i	Ir75i	NA	mRNA	Scaffold63	2576610	2580040	+	NA	Annotation type: Modify an existing gene model
CLEC012390-RA	Juvenile Hormone Acid Methyltransferase	JHAMT3	JH Pathway	mRNA	Scaffold106	1289618	1290936	-	NA	Annotation type: Approve an existing gene model
CLEC007076-RA	Kruppel-like protein 1	Kr-h1	Kruppel-like protein 1	mRNA	Scaffold52	2498016	2500236	-	ncbi:COG5048,ncbi:Cdd:pfam13465	ClecTmpB007028-RA,AEW22980.1,Result of: modification of exon ,NP_001129235.1
CLEC012907-RA	lola like	lolal	lola like	mRNA	Scaffold111	369486	370048	+	flybase:%09FBgn0022238	Annotation type: Modify an existing gene model
CLEC001610-RA	lysosomal alpha-mannosidase	lysosomal alpha-mannosidase	3'-partial	mRNA	Scaffold5	15830902	15833193	+	NA	NA
CLEC004140-RA	methionyl-tRNA formyltransferase	NA	NA	mRNA	Scaffold21	8742000	8744115	+	NA	NA
CLEC010416-RA	Mn-Superoxide Dismutase 2	SOD2	NA	mRNA	Scaffold89	1870913	1871512	+	NA	NA
CLEC009393-RA	muscarinic acetylcholine receptor B	mAChR-B	bioaminergic G-protein coupled receptor	mRNA	Scaffold61	3266788	3270345	-	GO:0001622,GO:0004930,GO:0007213,GO:0016526	Annotation type: Add a new gene model not existing in gene set,Note to curator: Gene model is based on manual alignment with other insect species
CLEC003854-RA	Myosuppressin receptor	MsR	neuropeptide G-protein coupled receptor	mRNA	Scaffold16	5668584	5669696	+	GO:0001622,GO:0004930,GO:0007218,GO:0016526	Annotation type: Add a new gene model not existing in gene set,Note to curator: Gene model is based on manual alignment with other insect species
CLEC004875-RA	nAChR_a6_a7	nAChR_a6_a7	putative nAChR_a6_a7	mRNA	Scaffold19	4569611	4580023	-	NA	hardly backed by RNASeq reads
CLEC010701-RA	Neuralized-RA	neur	neuralized	mRNA	Scaffold68	527866	540348	-	Flybase:FBgn0002932	Added 5'UTR,Added 3'UTR,Annotation type: Modify an existing gene model,Result of: Removing an exon from the gene model,Result of: Adding an exon to the gene model,Note to curator: male isoform
CLEC010701-RB	Neuralized-RB	neur	neuralized	mRNA	Scaffold68	527866	547904	-	Flybase:FBgn0002932	Added 3'UTR,Added 5'UTR,Annotation type: Modify an existing gene model,Result of: Removing an exon from the gene model,Result of: Adding an exon to the gene model,Note to curator: female isoform
CLEC011663-RA	Neuroparsin-4	NA	neuropeptide precursor	mRNA	Scaffold75	1914074	1938761	+	GO:0005184,GO:0007218	signal peptide: MVRPRYTAFSIIAACCIATQASS,Note to curator: evidence based on presence of signal peptide and homology to other insect neuroparsin sequences
CLEC008095-RA	odorant binding protein	NA	NA	mRNA	Scaffold51	4470817	4471282	-	NA	NA
CLEC025383-RA	odorant binding protein	NA	NA	mRNA	Scaffold90	1671388	1672914	-	NA	NA
CLEC025312-RA	Odorant Receptor 13	Or13	NA	mRNA	Scaffold92	846498	850311	+	NA	Annotation type: Add a new gene model not existing in gene set
CLEC012220-RA	Odorant Receptor 32	Or32	NA	mRNA	Scaffold102	40134	48898	+	NA	Annotation type: Modify an existing gene model
CLEC010022-RA	Odorant Receptor 38	Or38	NA	mRNA	Scaffold76	1321250	1329396	-	NA	Annotation type: Modify an existing gene model
CLEC006196-RA	Odorant receptor co-receptor	Orco	NA	mRNA	Scaffold26	3261619	3266620	-	NA	Annotation type: Modify an existing gene model,Note to curator: The assembled genome sequence unfortunately has a stop codon in the middle of what should be the third exon%2C which I've set as a readthrough%2C because the raw reads show this is a polymorphism.
CLEC004312-RA	pancreatic lipase	NA	NA	mRNA	Scaffold17	8573882	8577231	-	NA	NA
CLEC005223-RA	Pigment-dispersing factor	NA	NA	mRNA	Scaffold28	4470721	4474551	-	GO:0005184,GO:0007218	signal peptide: MKLLLTAASLFLWLTEVYPASRA,bioactive peptide: NSEIINSLLGLPKVLNDAamide
CLEC000909-RA	polychaetoid	pyd	polychaetoid	mRNA	Scaffold3	22527	34244	+	Flybase:FBgn0262614	Annotation type: Modify an existing gene model,Result of: Adding an exon to the gene model,Result of: Removing an exon from the gene model
CLEC012011-RA	pugilist	pug	NA	mRNA	Scaffold87	372227	386581	+	NA	NA
CLEC008358-RB	R2D2-RB	NA	female form	mRNA	Scaffold50	3024374	3051493	-	NA	Annotation type: Modify an existing gene model
CLEC008358-RC	R2D2-RC	NA	embryonic form	mRNA	Scaffold50	3024374	3042192	-	NA	Annotation type: Modify an existing gene model
CLEC006895-RA	serine carboxypeptidase S10	NA	N-partial	mRNA	Scaffold25	3203100	3203493	+	NA	NA
CLEC000397-RA	Serine carboxypeptidase S28	NA	NA	mRNA	Scaffold1	22429518	22431784	+	NA	NA
CLEC013151-RA	serine protease	NA	NA	mRNA	Scaffold121	316648	325184	-	NA	NA
CLEC012343-RA	serine protease	NA	NA	mRNA	Scaffold99	1628458	1634331	-	NA	NA
CLEC004702-RA	serine protease	NA	NA	mRNA	Scaffold24	3503262	3504789	+	NA	NA
CLEC012179-RA	serine protease	NA	NA	mRNA	Scaffold95	1101918	1102674	+	NA	NA
CLEC008048-RA	serine protease	NA	NA	mRNA	Scaffold51	3315146	3315538	+	NA	NA
CLEC002706-RA	serine protease	NA	NA	mRNA	Scaffold7	152624	153629	+	NA	NA
CLEC002665-RA	serine protease	NA	NA	mRNA	Scaffold9	12599731	12600875	-	NA	NA
CLEC003793-RA	serine protease	NA	NA	mRNA	Scaffold16	1100374	1101584	+	NA	NA
CLEC009976-RA	serine protease	NA	NA	mRNA	Scaffold56	1734892	1741695	+	NA	NA
CLEC008045-RA	serine protease	NA	NA	mRNA	Scaffold51	3270863	3282228	+	NA	NA
CLEC009361-RA	serine/threonine-protein kinase ULK2	ULK2	NA	mRNA	Scaffold61	2819219	2825726	-	NA	NA
CLEC005762-RA	Similar to Histone H3	H3.13	NA	mRNA	Scaffold31	3846179	3846570	-	NA	NA
CLEC013157-RA	string	stg	string	mRNA	Scaffold121	513553	518421	+	Flybase:FBgn0003525	Added 5'UTR,Result of: Removing an exon from the gene model
CLEC010126-RA	Superoxide Dismutase 3	SOD3	NA	mRNA	Scaffold66	1478815	1483835	+	NA	NA
CLEC012281-RA	Tcp-1eta	Tcp-1eta	Tcp-1eta	mRNA	Scaffold99	129752	135291	+	Flybase ID:FBgn0037632	Annotation type: Modify an existing gene model
CLEC001631-RA	Thioredoxin 2	Trx2	NA	mRNA	Scaffold8	780193	780672	-	NA	NA
CLEC006874-RA	Thioredoxin 3	Trx 3	NA	mRNA	Scaffold25	2803367	2808353	-	NA	NA
CLEC025314-RA	Thioredoxin Reductase 2-A	TrxR-2A	NA	mRNA	Scaffold92	828478	830667	-	NA	NA
CLEC025314-RB	Thioredoxin Reductase 2-B	TrxR 2-B	NA	mRNA	Scaffold92	827162	830667	-	NA	NA
CLEC002932-RA	Thioredoxin Reductase-1	TrxR-1	NA	mRNA	Scaffold7	13810966	13816331	+	NA	NA
CLEC013348-RA	Tuberin	TSC2	Tuberous sclerosis 2 protein	mRNA	Scaffold123	46138	59563	-	NA	Annotation type: Approve an existing gene model
CLEC025345-RA	tubulointerstitial nephritis antigen	TINAG	NA	mRNA	Scaffold111	424047	442337	-	NA	NA
CLEC007793-RA	UDP-glycosyltransferase_05	UGT_05	NA	mRNA	Scaffold41	2523582	2525660	+	NA	NA
CLEC011162-RA	UDP-N-acetylglucosamine transferase subunit ALG13	NA	UDP-N-acetylglucosamine transferase subunit ALG13	mRNA	Scaffold86	557280	561119	+	NA	Annotation type: Modify an existing gene model
CLEC004434-RA	unclassified cuticle protein	NA	unclassified cuticle protein	mRNA	Scaffold13	3152757	3155848	+	NA	Annotation type: Modify an existing gene model
CLEC011346-RA	unclassified cuticle protein	NA	unclassified cuticle protein	mRNA	Scaffold71	68510	69776	+	NA	Annotation type: Modify an existing gene model
CLEC011391-RA	unclassified cuticle protein	NA	unclassified cuticle protein	mRNA	Scaffold71	1064851	1065657	-	NA	Annotation type: Modify an existing gene model,Note to curator:N-term trucation due to genomic gap
CLEC011867-RA	unclassified cuticle protein	NA	unclassified cuticle protein	mRNA	Scaffold59	1389353	1392075	-	NA	Annotation type: Modify an existing gene model
CLEC010794-RA	unclassified cuticle protein	NA	unclassified cuticle protein	mRNA	Scaffold63	1735285	1736039	+	NA	Annotation type: Modify an existing gene model
CLEC004989-RA	unclassified cuticle protein	NA	unclassified cuticle protein	mRNA	Scaffold23	2321638	2323389	-	NA	Annotation type: Modify an existing gene model
CLEC002914-RA	unclassified cuticle protein	NA	unclassified cuticle protein	mRNA	Scaffold7	12645033	12649016	-	NA	Annotation type: Modify an existing gene model
CLEC002333-RA	unclassified cuticle protein	NA	unclassified cuticle protein	mRNA	Scaffold6	9969285	9971985	+	NA	Annotation type: Modify an existing gene model
CLEC004430-RA	unclassified cuticle protein	NA	unclassified cuticle protein	mRNA	Scaffold13	3018191	3018739	+	NA	Annotation type: Modify an existing gene model
CLEC011389-RA	unclassified cuticle protein	NA	unclassified cuticle protein	mRNA	Scaffold71	1060123	1060839	+	NA	Annotation type: Modify an existing gene model,Note to curator:N-term trucated due to genomic gap
CLEC011386-RA	unclassified cuticle protein	NA	cuticle protein	mRNA	Scaffold71	997025	998424	-	NA	Annotation type: Modify an existing gene model
CLEC011352-RA	unclassified cuticle protein	NA	unclassified cuticle protein	mRNA	Scaffold71	102241	103120	-	NA	Annotation type: Modify an existing gene model,N-term truncation due to genomic gap
CLEC004384-RA	unclassified cuticle protein	NA	unclassified cuticle protein	mRNA	Scaffold13	2046568	2048173	+	NA	Annotation type: Modify an existing gene model
CLEC002874-RA	unclassified cuticle protein	NA	unclassified cuticle protein	mRNA	Scaffold7	10043640	10044213	+	NA	Annotation type: Modify an existing gene model
CLEC012578-RA	unclassified cuticle protein	NA	unclassified cuticle protein	mRNA	Scaffold100	1446013	1447725	-	NA	Annotation type: Modify an existing gene model
CLEC000072-RA	unclassified cuticle protein	NA	unclassified cuticle protein	mRNA	Scaffold1	3200440	3202260	+	NA	Annotation type: Modify an existing gene model
CLEC009126-RA	unclassified cuticle protein	NA	unclassified cuticle protein	mRNA	Scaffold54	1083954	1085481	-	NA	Annotation type: Modify an existing gene model
CLEC006846-RA	unclassified cuticle protein	NA	unclassified cuticle protein	mRNA	Scaffold25	1852600	1855549	-	NA	Annotation type: Modify an existing gene model
CLEC011345-RA	unclassified cuticle protein	NA	unclassified cuticle protein	mRNA	Scaffold71	62429	63717	-	NA	Annotation type: Modify an existing gene model
CLEC011907-RA	unclassified cuticle protein	NA	unclassified cuticle protein	mRNA	Scaffold97	447165	450696	-	NA	Annotation type: Modify an existing gene model
CLEC011347-RA	unclassified cuticle protein	NA	unclassified cuticle protein	mRNA	Scaffold71	72460	74296	-	NA	Annotation type: Modify an existing gene model
CLEC005671-RA	unclassified cuticle protein	NA	unclassified cuticle protein	mRNA	Scaffold35	6108399	6110639	-	NA	Annotation type: Modify an existing gene model
CLEC010788-RA	unclassified cuticle protein	NA	unclassified cuticle protein	mRNA	Scaffold63	1702099	1702670	-	NA	Annotation type: Modify an existing gene model
CLEC000664-RA	unclassified cuticle protein	NA	unclassified cuticle protein	mRNA	Scaffold2	6881948	6882314	+	NA	Annotation type: Modify an existing gene model
CLEC004440-RA	unclassified cuticle protein	NA	unclassified cuticle protein	mRNA	Scaffold13	3224659	3225284	-	NA	Annotation type: Modify an existing gene model
CLEC004437-RA	unclassified cuticle protein	NA	unclassified cuticle protein	mRNA	Scaffold13	3170077	3170952	+	NA	Annotation type: Modify an existing gene model
CLEC010792-RA	unclassified cuticle protein	NA	unclassified cuticle protein	mRNA	Scaffold63	1721958	1722257	+	NA	Annotation type: Modify an existing gene model
CLEC007867-RA	unclassified cuticle protein	NA	unclassified cuticle protein	mRNA	Scaffold41	3967537	3969394	-	NA	Annotation type: Modify an existing gene model
CLEC009127-RA	unclassified cuticle protein	NA	unclassified cuticle protein	mRNA	Scaffold54	1109410	1110106	-	NA	Annotation type: Modify an existing gene model
CLEC007261-RA	vrille	vri	partial	mRNA	Scaffold34	4369602	4370873	-	NA	Annotation type: Modify an existing gene model
CLEC000645-RA	White(3)	Clec w(3)	NA	mRNA	Scaffold2	6192338	6194981	-	RefSeq:NP_476787,FlyBase:FBgn0003996,GenBank:CAA26716.2	Annotation type: Modify an existing gene model,Result of: Removing an exon from the gene model,Data source for annotation:Homology to Drosophila melanogaster White,Annotation type: Add a gene symbol
CLEC025146-RA	Aminopeptidae N	PepN	NA	mRNA	Scaffold64	350110	357234	-	NA	NA
CLEC025202-RA	Aminopeptidase N	PepN	NA	mRNA	Scaffold64	367721	373304	-	NA	NA
CLEC025291-RA	Aminopeptidase N	NA	NA	mRNA	Scaffold64	391577	396609	-	NA	NA
CLEC025051-RA	Aminopeptidase N	PepN	NA	mRNA	Scaffold64	384429	388890	-	NA	NA
CLEC025120-RA	Aminopeptidase N	PepN	NA	mRNA	Scaffold64	361029	367388	-	NA	NA
CLEC025332-RA	cathepsin B	CTSB	NA	mRNA	Scaffold17	740803	742610	+	NA	NA
CLEC025322-RA	cathepsin B	CTSB	NA	mRNA	Scaffold17	733308	736859	+	NA	NA
CLEC025255-RA	cathepsin B	CTSB	NA	mRNA	Scaffold17	745182	749539	+	NA	NA
CLEC025361-RA	CPR10	CPR10	CPR-type cuticle protein	mRNA	Scaffold1	18140926	18141721	-	NA	Annotation type: Modify an existing gene model
CLEC025091-RA	CPR11	CPR11	CPR-type cuticle protein	mRNA	Scaffold1	18145308	18146020	-	NA	Annotation type: Modify an existing gene model
CLEC025072-RA	CPR12	CPR12	CPR-type cuticle protein	mRNA	Scaffold1	18148988	18149980	-	NA	Annotation type: Modify an existing gene model
CLEC025151-RA	CPR32	CPR32	CPR type cuticle protein	mRNA	Scaffold21	5767753	5768618	-	NA	Annotation type: Modify an existing gene model
CLEC025224-RA	CPR33	CPR33	CPR type cuticle protein	mRNA	Scaffold21	5772791	5773199	-	NA	Annotation type: Add a new gene model not existing in gene set,Note to curator: truncated at C-terminus due to gap in the genomic sequence
CLEC005790-RA	CPR74	CPR74	CPR type cuticle protein	mRNA	Scaffold31	4382847	4384201	-	NA	Annotation type: Modify an existing gene model
CLEC005559-RA	CPR76	CPR76	CPR type cuticle protein	mRNA	Scaffold35	122376	124202	+	NA	Annotation type: Modify an existing gene model
CLEC025274-RA	CYP395A5	NA	NA	mRNA	Scaffold40	684458	689922	+	NA	NA
CLEC025193-RB	Cytochrome P450 395A1	CYP395A1	Cytochrome P450 395A1	mRNA	Scaffold40	742663	747501	+	NA	Annotation type: Approve an existing gene model
CLEC025193-RA	Cytochrome P450 395A3	CYP395A3	Cytochrome P450 395A3	mRNA	Scaffold40	742652	758160	+	NA	Annotation type: Approve an existing gene model
CLEC025385-RA	Cytochrome P450 395A6	CYP395A6	NA	mRNA	Scaffold40	677594	682894	+	NA	NA
CLEC025062-RA	Cytochrome P450 395A7	CYP395A7	Cytochrome P450 395A7	mRNA	Scaffold40	737030	741064	+	NA	Annotation type: Approve an existing gene model
CLEC025022-RA	Histone H1	His1.2	NA	mRNA	Scaffold97	83341	83885	+	NA	NA
CLEC025276-RA	Histone H2A.7	H2A.7	NA	mRNA	Scaffold97	100437	100810	+	NA	NA
CLEC025203-RA	histone H3.1	H3.1	NA	mRNA	Scaffold97	97769	98165	+	NA	NA
CLEC025059-RA	Histone H3.4	H3.4	NA	mRNA	Scaffold97	102573	103003	+	NA	NA
CLEC025048-RA	Histone H4.3	H4.3	NA	mRNA	Scaffold97	85567	85873	+	NA	NA
CLEC025002-RA	Scarlet(3)	Clec st(3)	NA	mRNA	Scaffold11	4602795	4606509	-	RefSeq:NP_524108	Annotation type: Modify an existing gene model,Result of: Splitting a gene model. Original gene model ID:CLEC003026,Result of:Homology to Drosophila melanogaster Scarlet
CLEC025379-RA	Scarlet(4)	Clec sc(4)	NA	mRNA	Scaffold11	4596799	4599584	-	Refseq:NP_524108	Annotation type: Modify an existing gene model,Result of: Splitting a gene model. Original gene model ID:CLEC003026,Result of:Hmology to Drosophila melanogaster Scarlet
CLEC025248-RA	serine carboxypeptidase S10	NA	NA	mRNA	Scaffold2	2885929	2887427	-	NA	NA
CLEC025299-RA	serine carboxypeptidase S10	NA	NA	mRNA	Scaffold2	2882618	2884132	-	NA	NA
CLEC025185-RA	serine protease	NA	NA	mRNA	Scaffold48	4135361	4136454	+	NA	NA
CLEC025143-RA	Thioredoxin peroxidase 6	TPX6	NA	mRNA	Scaffold52	3902211	3905210	+	NA	NA
CLEC025355-RA	Thioredoxin peroxidase 6-like	TPX6-like	Duplication possible	mRNA	Scaffold52	3908528	3913144	+	NA	NA
CLEC025074-RA	unclassified cuticle protein	NA	unclassified cuticle protein	mRNA	Scaffold71	86957	87858	+	NA	Annotation type: Modify an existing gene model,Note to curator:C-term trucation due to genomic gap
CLEC025076-RA	unclassified cuticle protein	NA	unclassified cuticle protein	mRNA	Scaffold71	97584	98307	+	NA	Annotation type: Modify an existing gene model,Note to curator:N-term truncation due to genomic gap
CLEC025222-RA	unclassified cuticle protein	NA	unclassified cuticle protein	mRNA	Scaffold71	92167	93408	+	NA	Annotation type: Modify an existing gene model
CLEC025390-RA	unclassified cuticle protein	NA	unclassified cuticle protein	mRNA	Scaffold13	3185015	3185694	-	NA	Annotation type: Modify an existing gene model
CLEC025111-RA	unclassified cuticle protein	NA	unclassified cuticle protein	mRNA	Scaffold13	3193301	3194030	-	NA	Annotation type: Modify an existing gene model
CLEC025034-RA	unclassified cuticle protein	NA	unclassified cuticle protein	mRNA	Scaffold13	3188694	3189438	-	NA	Annotation type: Modify an existing gene model
CLEC025226-RA	Aminopeptidase N	PepN	NA	mRNA	Scaffold64	320968	329925	-	NA	NA
CLEC009767-RA	Aminopeptidase N	PepN	NA	mRNA	Scaffold64	297537	307778	-	NA	NA
CLEC025297-RA	odorant binding protein	NA	NA	mRNA	Scaffold81	16751	17393	-	NA	NA
CLEC025156-RA	odorant binding protein	NA	NA	mRNA	Scaffold81	19578	20385	-	NA	NA
CLEC027001-RA	CPR73	CPR73	CPR type cuticle protein	mRNA	Scaffold31	4347401	4379451	-	NA	Annotation type: Add a new gene model not existing in gene set
CLEC025395-RB	Hephaestus-RB	heph	hephaestus	mRNA	Scaffold81	781184	783503	+	Flybase:FBgn0011224	Annotation type: Modify an existing gene model,Note to curator: 3 isoforms seem in part 3 parts of the Drosophila gene but reordered
CLEC009907-RB	UDP-glycosyltransferase_01	UGT_01	NA	mRNA	Scaffold64	3323789	3368850	+	NA	alternative splicing,UGT_01%2C UGT_02%2C UGT_03%2C and UGT_04 share common exon2%2C exon3%2C and exon4 with individually different exon1s.,Annotated by S. Ahn
CLEC009907-RD	UDP-glycosyltransferase_02	UGT_02	NA	mRNA	Scaffold64	3329729	3368850	+	NA	alternative splicing,UGT_01%2C UGT_02%2C UGT_03%2C and UGT_04 shar common exon2%2C exon3%2C and exon4 with individually different exon1s.,exon1 is incomplete due to genome sequence gap
CLEC001690	NA	Clec-Red	NA	gene	Scaffold8	6028143	6029632	-	NA	NA
CLEC009176	NA	NA	unclassified cuticle protein	gene	Scaffold54	4076567	4080330	-	NA	NA
CLEC001064	Adipokinetic hormone receptor	AKHR	protein hormone G-protein coupled receptor	gene	Scaffold3	11802794	11809584	-	GO:0001622,GO:0004930,GO:0016500,GO:0016526	Annotation type: Add a new gene model not existing in gene set,Note to curator: Gene model is based on manual alignment with other insect species
CLEC000664	NA	NA	unclassified cuticle protein	gene	Scaffold2	6881948	6882314	+	NA	NA
CLEC025012	Gustatory Receptor 5	Gr5	Apparent ortholog of DmGr43a	gene	Scaffold97	2093868	2095452	-	NA	Annotation type: Add a new gene model not existing in gene set
CLEC000737	NA	NA	CPR like cuticle protein	gene	Scaffold2	8403241	8409294	-	NA	NA
CLEC025218	Partial-Glutathione Peroxidase	partial-GPTX	NA	gene	Scaffold519	10	1296	+	NA	Missing 5' end of gene. Short Scaffold
CLEC001012	myoinhibiting peptide	Mip	neuropeptide precursor	gene	Scaffold3	7174368	7178558	+	GO:0005184,GO:0007218	gene model 3' extended based on RNA-seq data
CLEC025132	Odorant Receptor 17	Or17	NA	gene	Scaffold81	405654	407034	-	NA	NA
CLEC005631	NA	NA	NA	gene	Scaffold35	4055991	4065263	+	NA	NA
CLEC002609	NA	NA	NA	gene	Scaffold9	9159785	9160880	-	NA	NA
CLEC002716	Histone acetyltransferase similar to Tip60	Tip60	NA	gene	Scaffold7	259121	262046	+	NA	NA
CLEC013473	odorant binding protein	NA	NA	gene	Scaffold136	127141	132156	-	NA	NA
CLEC006650	NA	NA	NA	gene	Scaffold18	3475996	3508658	+	NA	NA
CLEC002119	NA	NA	NA	gene	Scaffold10	10738060	10742625	+	NA	NA
CLEC010733	NA	NA	NA	gene	Scaffold68	1595649	1625667	+	NA	NA
CLEC011846	NA	NA	NA	gene	Scaffold59	692220	698796	+	NA	NA
CLEC003793	Trypsin-like serine protease	NA	NA	gene	Scaffold16	1100374	1101584	+	NA	NA
CLEC006928	NA	NA	NA	gene	Scaffold25	4932681	4934151	+	NA	NA
CLEC025231	Contig8117	NA	NA	gene	Scaffold12	8992956	9005331	-	NA	NA
CLEC007794	NA	CPAP3-B	Cuticular Proteins Analogous to Peritophins	gene	Scaffold41	2527254	2533308	+	NA	NA
CLEC009497	NA	NA	NA	gene	Scaffold60	1560432	1568587	+	NA	NA
CLEC009976	serine protease	NA	NA	gene	Scaffold56	1734892	1741695	+	NA	NA
CLEC025196	NA	Hsc70	NA	gene	Scaffold20	8223297	8246911	-	NA	NA
CLEC011593	NA	CPR105	CPR type cuticle protein	gene	Scaffold91	329591	341893	-	NA	NA
CLEC025178	NA	NA	NA	gene	Scaffold47	3796011	3955273	+	NA	NA
CLEC012144	moody1 receptor	moody1	G-protein coupled receptor	gene	Scaffold85	590762	609662	-	GO:0001622,GO:0004930,GO:0016526	Annotation type: Add a new gene model not existing in gene set,Note to curator: Gene model is based on manual alignment with other insect species
CLEC012228	NA	NA	NA	gene	Scaffold102	986325	989159	-	NA	NA
CLEC000389	NA	NA	NA	gene	Scaffold1	21968677	22019626	+	NA	NA
CLEC025089	pancreatic lipase	NA	NA	gene	Scaffold27	337029	387749	+	NA	NA
CLEC000735	NA	CPR14	CPR type cuticle protein	gene	Scaffold2	8309560	8316664	+	NA	NA
CLEC008437	NA	NA	NA	gene	Scaffold40	816786	818362	+	NA	NA
CLEC004442	NA	NA	unclassified cuticle protein	gene	Scaffold13	3260246	3262017	-	NA	NA
CLEC025021	Neuropeptide F receptor 1	NPFR	neuropeptide G-protein coupled receptor	gene	Scaffold71	1139119	1771494	-	GO:0001622,GO:0004930,GO:0007218,GO:0016526	Annotation type: Add a new gene model not existing in gene set,Note to curator: Gene model is based on manual alignment with other insect species
CLEC025282	chitinase	NA	chitinase	gene	Scaffold1	14126381	14264990	-	NA	NA
CLEC005786	NA	CPR70	CPR type protein	gene	Scaffold31	4342771	4343440	-	NA	NA
CLEC025294	hypothetical secreted protein	NA	hypothetical secreted protein	gene	Scaffold13	3151589	3152485	+	NA	NA
CLEC025185	Trypsin-like serine protease	NA	NA	gene	Scaffold48	4135361	4136454	+	NA	NA
CLEC025269	PREDICTED: Fatty acid desaturase	FAD	NA	gene	Scaffold49	3123784	3134106	+	NA	NA
CLEC004435	NA	NA	unclassified cuticle protein	gene	Scaffold13	3162640	3163963	+	NA	NA
CLEC008279	NA	CPR86a	CPR type cuticle protein	gene	Scaffold45	4067473	4067921	-	NA	NA
CLEC009238	NA	NA	NA	gene	Scaffold58	210926	226758	+	NA	NA
CLEC000589	HR96	NA	NA	gene	Scaffold2	866270	870610	+	NA	Hormone receptor 96
CLEC006907	NA	CPR63	CPR type cuticle protein	gene	Scaffold25	3798163	3802410	+	NA	NA
CLEC011942	similar to HDACX	HDACX-2	NA	gene	Scaffold97	1255906	1256298	-	NA	NA
CLEC025336	zinc finger protein 395	NA	zinc finger protein 395	gene	Scaffold23	2327561	2375985	+	NA	NA
CLEC025378	aquaporin 4	aqp4b	NA	gene	Scaffold111	934619	939817	+	NA	NA
CLEC008047	serine protease	NA	NA	gene	Scaffold51	3302367	3303231	+	NA	NA
CLEC001132	fork head	NA	NA	gene	Scaffold3	17682632	17683792	+	NA	forkhead domain
CLEC007633	NA	FAD	NA	gene	Scaffold49	3152916	3159182	+	NA	NA
CLEC011396	NA	CPR95	CPR type cuticle protein	gene	Scaffold71	1331180	1331545	+	NA	NA
CLEC025099	Gustatory Receptor 22	Gr22	NA	gene	Scaffold24	8408179	8410440	-	NA	Annotation type: Add a new gene model not existing in gene set
CLEC000742	CPRL12	NA	CPR like cuticle protein	gene	Scaffold2	8517449	8520063	-	NA	NA
CLEC008635	CLEC008635	NA	NA	gene	Scaffold46	1339160	1343167	+	NA	NA
CLEC005563	NA	CPR78	CPR type cuticle protein	gene	Scaffold35	214909	222555	+	NA	NA
CLEC025248	serine carboxypeptidase S10	NA	NA	gene	Scaffold2	2885929	2887427	-	NA	NA
CLEC008028	NA	NA	NA	gene	Scaffold51	2174810	2183420	-	NA	NA
CLEC025299	NA	NA	NA	gene	Scaffold2	2882618	2884132	-	NA	NA
CLEC002706	Trypsin-like serine protease	NA	NA	gene	Scaffold7	152624	153629	+	NA	NA
CLEC001330	NA	NA	NA	gene	Scaffold4	14605950	14609175	-	NA	NA
CLEC025353	serine protease	NA	NA	gene	Scaffold48	4140055	4141174	-	NA	NA
CLEC005102	Aminopeptidase N	PepN	NA	gene	Scaffold23	8205346	8213821	+	NA	NA
CLEC025019	NA	NA	NA	gene	Scaffold40	3577499	3631588	-	NA	NA
CLEC010366	NA	NA	NA	gene	Scaffold89	1443036	1449631	+	NA	NA
CLEC008046	serine protease	NA	NA	gene	Scaffold51	3288731	3292577	+	NA	NA
CLEC011699	NA	NA	NA	gene	Scaffold81	394241	398543	-	NA	NA
CLEC008052	serine protease	NA	NA	gene	Scaffold51	3408183	3429005	-	NA	NA
CLEC025153	NA	NA	NA	gene	Scaffold39	4652510	4794051	-	NA	NA
CLEC003929	Histone H2B.1	H2B.1	NA	gene	Scaffold16	9004737	9009761	-	NA	NA
CLEC006308	NA	NA	NA	gene	Scaffold38	1553126	1570613	+	NA	NA
CLEC004669	Protein Phosphatase 2 A	PP2A	Catalic subunit	gene	Scaffold24	160948	172533	+	NA	NA
CLEC013499	NA	CPR112	CPR type cuticle protein	gene	Scaffold139	204637	206429	-	NA	NA
CLEC011704	NA	NA	NA	gene	Scaffold81	582114	590737	-	NA	NA
CLEC025087	CG18208 like	CG18208 like	bioaminergic G-protein coupled receptor	gene	Scaffold11	11389605	11945239	-	GO:0001622,GO:0004930,GO:0016526	Annotation type: Add a new gene model not existing in gene set,Note to curator: Gene model is based on manual alignment with other insect species
CLEC025186	similar to Histone H3	H3.10	NA	gene	Scaffold3	12772359	12772613	+	NA	NA
CLEC001545	NA	NA	NA	gene	Scaffold5	11226757	11230673	-	NA	NA
CLEC004655	hypothetical secreted protein	NA	hypothetical secreted protein	gene	Scaffold24	21741	28035	+	NA	NA
CLEC025171	serine protease	NA	NA	gene	Scaffold21	4932627	4950144	-	NA	NA
CLEC002397	NAD-dependent methylenetetrahydrofolate dehydrogenase	NA	NA	gene	Scaffold6	15886769	15890967	+	NA	NA
CLEC025194	CPR113	CPR113	CPR type cuticle protein	gene	Scaffold764	28	432	+	NA	NA
CLEC005705	NA	NA	NA	gene	Scaffold31	244747	250144	-	NA	NA
CLEC025331	NA	NA	NA	gene	Scaffold3	6846946	6853147	+	NA	NA
CLEC007702	serine protease	NA	NA	gene	Scaffold49	5270768	5288119	+	NA	NA
CLEC025206	hypothetical secreted protein	NA	hypothetical secreted protein	gene	Scaffold23	2793365	2793787	+	NA	NA
CLEC025181	CLEC025181	NA	NA	gene	Scaffold1	6645332	6857343	+	NA	NA
CLEC025240	Calcitonin_like diuretic hormone	DH31	prepropeptide	gene	Scaffold101	1788868	1870197	+	GO:0005184,GO:0007218	prepropeptide%2C prohormone,Gene model based on the characterisation of Rhodnius DH31 (Zandawala et al. Mol Cell Endocrinol 331_79),existing RNA seq and gene models not helpful here
CLEC025362	NA	CPR8b	CPR-type cuticle protien	gene	Scaffold1	18080395	18081049	-	NA	NA
CLEC009878	Methionine sulfoxidase reductase B	NA	NA	gene	Scaffold64	2407034	2412154	-	NA	NA
CLEC001111	HR78	NA	NA	gene	Scaffold3	16200639	16203932	+	NA	NA
CLEC013941	NA	NA	NA	gene	Scaffold684	3	1142	-	NA	NA
CLEC011867	NA	NA	unclassified cuticle protein	gene	Scaffold59	1389353	1392075	-	NA	NA
CLEC012483	Thioredoxin-like protein 4A	Trx-like 4A	NA	gene	Scaffold90	1525742	1526541	-	NA	NA
CLEC025201	NA	NA	NA	gene	Scaffold90	296201	300517	-	NA	NA
CLEC007830	NA	NA	NA	gene	Scaffold41	2840255	2847089	-	NA	NA
CLEC025049	Odorant Receptor 20	Or20	NA	gene	Scaffold5	13473054	13474736	+	NA	NA
CLEC025387	NA	NA	NA	gene	Scaffold47	546258	683525	-	NA	NA
CLEC005588	unclassified cuticle protein	NA	unclassified cuticle protein	gene	Scaffold35	1774969	1779384	+	NA	NA
CLEC007076	Kruppel-like protein 1	NA	NA	gene	Scaffold52	2498016	2500236	-	NA	NA
CLEC008966	ribosomal protein L23a	NA	NA	gene	Scaffold48	1683271	1694844	-	NA	NA
CLEC025389	NA	NA	NA	gene	Scaffold40	3679105	3696092	+	NA	NA
CLEC025246	Pyrokinin-1 receptor	PK1R	G-Protein-coupled receptor	gene	Scaffold24	4932701	5092380	+	GO:0001622,GO:0007218,GO:0016526	Annotation type: Add a new gene model not existing in gene set,Note to curator: Model based on sequence alignment with other insect PK1r and RNAseq data
CLEC005998	NA	NA	NA	gene	Scaffold27	184437	186374	-	NA	NA
CLEC025105	NA	CPR18	CPR type cuticle protein	gene	Scaffold2	10694585	10694962	-	NA	NA
CLEC005890	NA	CPR75	CPR type cuticle protein	gene	Scaffold31	6627403	6633061	-	NA	NA
CLEC025270	Thimidylate synthase	NA	NA	gene	Scaffold5	5865593	5866437	+	NA	NA
CLEC007589	NA	NA	NA	gene	Scaffold49	477732	486177	-	NA	NA
CLEC008887	Insect Catalase Scaffold47	NA	NA	gene	Scaffold47	2222493	2225008	-	NA	NA
CLEC001977	Glutaredoxin 1	Grx1	NA	gene	Scaffold10	3629378	3632294	+	NA	NA
CLEC009115	unclassified cuticle protein	NA	unclassified cuticle protein	gene	Scaffold54	87850	88253	-	NA	NA
CLEC000438	Thioredoxin 2	Trx 2	NA	gene	Scaffold1	25975979	25977998	-	NA	NA
CLEC000738	CPRL15	NA	CPR like cuticle protein	gene	Scaffold2	8419382	8423914	-	NA	NA
CLEC025014	Histone H3.3	H3.3	NA	gene	Scaffold16	662953	663360	-	NA	NA
CLEC005682	NA	NA	unclassified cuticle protein	gene	Scaffold35	6926075	6928591	-	NA	NA
CLEC005315	NA	CPR30	CPR type cuticle protein	gene	Scaffold15	2212381	2212749	+	NA	NA
CLEC004898	NA	NA	NA	gene	Scaffold19	5870239	5875796	+	NA	NA
CLEC025216	Odorant Receptor 15	Or15	NA	gene	Scaffold32	3876361	3877997	+	NA	NA
CLEC025102	Corazonin	Crz	neuropeptide precursor	gene	Scaffold10	15594183	15594615	-	GO:0005184,GO:0007218	Annotation type: Add a new gene model not existing in gene set,gene model based on contig20183 and Augusta model
CLEC004702	Trypsin-like serine protease	NA	NA	gene	Scaffold24	3503262	3504789	+	NA	NA
CLEC025386	NA	Ir41a	NA	gene	Scaffold15	7167740	7185296	-	NA	NA
CLEC012439	CLEC012439	NA	NA	gene	Scaffold90	535133	566806	+	NA	NA
CLEC011162	UDP-N-acetylglucosamine transferase subunit ALG13	NA	UDP-N-acetylglucosamine transferase subunit ALG13	gene	Scaffold86	557280	561119	+	NA	NA
CLEC025293	NA	CPRL4	CPR-like cuticle protein	gene	Scaffold2	8830203	8831505	-	NA	NA
CLEC025135	Gustatory Receptor 14	Gr18	NA	gene	Scaffold113	596209	597421	-	NA	NA
CLEC001176	serine protease	NA	NA	gene	Scaffold4	4357473	4386383	-	NA	NA
CLEC000825	CLEC000825	NA	NA	gene	Scaffold2	13498456	13503677	+	NA	NA
CLEC004971	NA	NA	NA	gene	Scaffold23	1852746	1853732	-	NA	NA
CLEC025289	NA	CPR3	CPR-type cuticle protein	gene	Scaffold1	17903603	17904165	+	NA	NA
CLEC010413	Heat shock protein cognate 5	Hsc5	NA	gene	Scaffold89	1841641	1846442	+	NA	NA
CLEC025341	Gustatory receptor 12	Gr12	NA	gene	Scaffold32	1464269	1479502	-	NA	NA
CLEC006610	NA	NA	NA	gene	Scaffold18	926523	935182	+	NA	NA
CLEC008048	serine protease	NA	NA	gene	Scaffold51	3315146	3315538	+	NA	NA
CLEC008662	NA	CPAP3-D	Cuticular Proteins Analogous to Peritophins	gene	Scaffold46	1779913	1792028	+	NA	NA
CLEC025065	CLEC025065	NA	NA	gene	Scaffold30	4094551	4112574	+	NA	NA
CLEC025070	Gustatory Receptor 8	Gr8	NA	gene	Scaffold25	2709911	2711526	+	NA	Annotation type: Add a new gene model not existing in gene set
CLEC011409	CPR98	CPR98	CPR type cuticle protein	gene	Scaffold71	2241853	2246572	+	NA	NA
CLEC004550	Unclassified cuticle protein	NA	Unclassified cuticle protein	gene	Scaffold13	6575349	6575809	-	NA	Annotation type: Approve an existing gene model
CLEC002914	unclassified cuticle protein	NA	unclassified cuticle protein	gene	Scaffold7	12645033	12649016	-	NA	NA
CLEC025379	NA	NA	NA	gene	Scaffold11	4596799	4599584	-	NA	NA
CLEC002635	beta-ureidopropionase	NA	NA	gene	Scaffold9	10348449	10353882	+	NA	NA
CLEC025316	glycoprotein hormone beta	GPB	peptide hormone precursor	gene	Scaffold17	8844691	8878900	+	GO:0005184,GO:0007218	Annotation type: Add a new gene model not existing in gene set,Note to curator: gene model based on contig20709%2C RNAseq%2C presence of signal peptide and homology to other insect GPBs
CLEC025124	Trypsin-like serine protease	NA	NA	gene	Scaffold4	6097239	6098330	+	NA	NA
CLEC025131	NA	NA	NA	gene	Scaffold51	3150964	3161196	-	NA	NA
CLEC005422	NA	NA	NA	gene	Scaffold15	7630309	7639998	+	NA	NA
CLEC008101	ABCB6	ABCB6	ABC Transporter	gene	Scaffold51	4569703	4582171	+	NA	NA
CLEC007039	NA	NA	NA	gene	Scaffold52	871411	873144	+	NA	NA
CLEC008769	Histone H3.8	H3.8	NA	gene	Scaffold53	2554109	2554512	-	NA	NA
CLEC025385	NA	NA	NA	gene	Scaffold40	677594	682894	+	NA	NA
CLEC010029	NA	NA	NA	gene	Scaffold76	1561752	1585829	+	NA	NA
CLEC002379	Prostatc acid phosphatase-like	NA	NA	gene	Scaffold6	15286965	15292705	+	NA	NA
CLEC006911	NA	CPR66	CPR type cuticle protein	gene	Scaffold25	3930398	3968472	+	NA	NA
CLEC007651	NA	ECE1	NA	gene	Scaffold49	4243855	4245841	+	NA	NA
CLEC010792	NA	NA	unclassified cuticle protein	gene	Scaffold63	1721958	1722257	+	NA	NA
CLEC011135	Riboflavin Kinase Like	NA	NA	gene	Scaffold72	2764291	2765062	-	NA	NA
CLEC006893	CPR55b	CPR55b	CPR type cuticle protein	gene	Scaffold25	3171205	3173349	+	NA	NA
CLEC007261	vrille	vri	NA	gene	Scaffold34	4369602	4370873	-	NA	NA
CLEC025147	NA	NA	NA	gene	Scaffold38	1482144	1503507	-	NA	NA
CLEC004746	NA	CPR47	CPR type cuticle protein	gene	Scaffold24	6286140	6286547	-	NA	NA
CLEC025040	NA	Ir103	NA	gene	Scaffold21	3610326	3612167	+	NA	NA
CLEC009979	Histone deacetylase 3	hdac3	NA	gene	Scaffold56	1812932	1814245	+	NA	NA
CLEC003088	NA	NA	NA	gene	Scaffold11	7261363	7275730	+	NA	NA
CLEC013063	NA	NA	NA	gene	Scaffold112	488058	520291	-	NA	NA
CLEC007867	NA	NA	unclassified cuticle protein	gene	Scaffold41	3967537	3969394	-	NA	NA
CLEC011740	NA	Atg9	NA	gene	Scaffold81	1075946	1094721	-	NA	NA
CLEC025122	NA	CPRL7	CPR-like cuticle protein	gene	Scaffold2	8878811	8879857	-	NA	NA
CLEC002779	Molybdenum cofactor biosynthesis protein	NA	NA	gene	Scaffold7	4000575	4011039	+	NA	NA
CLEC008026	Histone H2AV.1	H2AV.1	NA	gene	Scaffold51	2152243	2157616	+	NA	NA
CLEC005645	NA	RyR	Ryanodine Receptor	gene	Scaffold35	4578680	4641356	-	GO:0006811	NA
CLEC007511	CG12796_like	CG12796_like	G-protein coupled receptor	gene	Scaffold30	3527247	3528375	-	GO:0001622,GO:0004930,GO:0016526	Annotation type: Add a new gene model not existing in gene set,Note to curator: Gene model is based on manual alignment with other insect species
CLEC012690	Gustatory Receptor 6	Gr6	NA	gene	Scaffold93	146016	149833	-	NA	NA
CLEC011389	NA	NA	unclassified cuticle protein	gene	Scaffold71	1060123	1060839	+	NA	NA
CLEC008098	odorant binding protein	NA	NA	gene	Scaffold51	4538833	4539280	-	NA	NA
CLEC001065	CLEC001065	NA	NA	gene	Scaffold3	11912988	11917326	+	NA	NA
CLEC005511	Autophagy related gene 3	Atg3	NA	gene	Scaffold29	4614767	4623580	-	NA	NA
CLEC025134	Odorant Receptor 16	Or16	NA	gene	Scaffold81	408339	410550	+	NA	NA
CLEC025250	Trypsin-like serine protease	NA	NA	gene	Scaffold48	4076982	4132306	+	NA	NA
CLEC003692	NA	NA	NA	gene	Scaffold20	6799790	7139329	-	NA	NA
CLEC012587	NA	NA	NA	gene	Scaffold88	452722	466583	-	NA	NA
CLEC002342	Pyrokinin receptor	PKR cand1	neuropeptide G-protein coupled receptor	gene	Scaffold6	12111454	12147182	-	GO:0001622,GO:0004930,GO:0007218,GO:0016526	Annotation type: Add a new gene model not existing in gene set,Note to curator: Gene model is based on manual alignment with other insect species,Note to curator: N- and C- Terminus couldnÂ´t be found%2C but all transmembrane domanes are present,Note to curator: Apollo doesnÂ´t recogniye the reading frame of the exons%3B please contact me for proper alignment
CLEC002805	NA	NA	NA	gene	Scaffold7	4879524	4894763	+	NA	NA
CLEC011520	NA	CPAP1-N	Cuticular Proteins Analogous to Peritophins	gene	Scaffold98	2204471	2208360	-	NA	NA
CLEC008665	NA	CPR88	CPR type cuticle protein	gene	Scaffold46	1978694	1991473	+	NA	NA
CLEC002875	unclassified cuticle protein	NA	unclassified cuticle protein	gene	Scaffold7	10056952	10058883	-	NA	NA
CLEC010952	NA	Hsp70-3	NA	gene	Scaffold77	419106	421158	+	NA	NA
CLEC000109	CLEC000109	NA	NA	gene	Scaffold1	6909318	6914225	+	NA	NA
CLEC005164	USP	NA	NA	gene	Scaffold28	2466298	2469883	+	NA	Ultraspiracle nuclear receptor
CLEC025351	membrane metallo-endopeptidase-like 1	NA	NA	gene	Scaffold94	738212	783682	+	NA	NA
CLEC025311	NA	NA	NA	gene	Scaffold81	1825897	1837094	-	NA	NA
CLEC005596	chitin synthase	CHS1	chitin synthase	gene	Scaffold35	1986702	2010750	-	NA	NA
CLEC007449	NA	NA	NA	gene	Scaffold30	1299443	1300474	+	NA	NA
CLEC025106	NA	NA	NA	gene	Scaffold70	2168484	2184916	-	NA	NA
CLEC005720	CLEC005720	NA	NA	gene	Scaffold31	1242835	1252673	+	NA	NA
CLEC002365	Autophagy related gene 8	Atg8	NA	gene	Scaffold6	14977398	14980981	+	NA	NA
CLEC025334	NA	Or11	NA	gene	Scaffold40	2337510	2339033	-	NA	NA
CLEC008703	NA	CPAP3-A1	Cuticular Proteins Analogous to Peritophins	gene	Scaffold46	4482217	4494712	-	NA	NA
CLEC006869	NA	CPR52	CPR type cuticle protein	gene	Scaffold25	2754792	2756197	-	NA	NA
CLEC007158	NA	NA	NA	gene	Scaffold52	5388259	5483334	+	NA	NA
CLEC008050	PREDICTED: Fatty acid desaturase	FAD	NA	gene	Scaffold51	3352606	3353292	-	NA	NA
CLEC025025	Gustatory Receptor 21	Gr21	NA	gene	Scaffold10	3460794	3463915	-	NA	Annotation type: Add a new gene model not existing in gene set
CLEC005000	unclassified cuticle protein	NA	unclassified cuticle protein	gene	Scaffold23	2713795	2714267	+	NA	NA
CLEC000332	Autophagy related gene 13	Atg13	NA	gene	Scaffold1	19724362	19747965	+	NA	NA
CLEC005685	NA	NA	unclassified cuticle protein	gene	Scaffold35	7041229	7042201	-	NA	NA
CLEC002542	Tachykinin-related peptide	Tk	neuropeptide precursor	gene	Scaffold9	7384779	7389510	-	GO:0005184,GO:0007218	NA
CLEC010232	NA	NA	NA	gene	Scaffold89	462810	464198	+	NA	NA
CLEC025254	Ionotropic receptor 75a10	Ir75j	NA	gene	Scaffold8	9303512	9310136	-	NA	NA
CLEC008996	NA	NA	NA	gene	Scaffold48	2922776	2924654	-	NA	NA
CLEC004801	NA	CPR48	CPR type cuticle protein	gene	Scaffold24	8486679	8488697	+	NA	NA
CLEC003036	neuropeptide F receptor 2	NPFR-2	neuropeptide G-protein coupled receptor	gene	Scaffold11	4780570	4901828	+	GO:0001622,GO:0007218,GO:0016526	Annotation type: Add a new gene model not existing in gene set,Note to curator: Gene model is based on manual alignment with other insect species
CLEC012413	NA	CPAP1-I	Cuticular Proteins Analogous to Peritophins	gene	Scaffold90	147151	161983	-	NA	NA
CLEC025108	NA	CPR97	CPR type cuticle protein	gene	Scaffold71	1414722	1420110	+	NA	NA
CLEC001677	Clec-fushi tarazu	Clec-ftz	NA	gene	Scaffold8	5088325	5089360	+	NA	NA
CLEC006838	NA	NA	spaetzle	gene	Scaffold25	1302544	1343456	+	NA	NA
CLEC025234	NA	NA	NA	gene	Scaffold64	2423327	2433911	+	NA	NA
CLEC008918	NA	NA	NA	gene	Scaffold47	3377945	3384429	-	NA	NA
CLEC013394	NA	NA	NA	gene	Scaffold129	161303	167104	-	NA	NA
CLEC011522	hypothetical secreted protein	NA	hypothetical secreted protein	gene	Scaffold98	2271121	2272806	-	NA	NA
CLEC012836	cysteine desulfurylase	NA	NA	gene	Scaffold110	224892	228697	-	NA	NA
CLEC009840	NA	CPAP1-L	Cuticular Proteins Analogous to Peritophins	gene	Scaffold64	1898015	1902836	+	NA	NA
CLEC008419	CLEC008419	NA	NA	gene	Scaffold40	448544	451404	+	NA	NA
CLEC013307	putative DH31R	hector-like 1	protein hormone G-protein coupled receptor	gene	Scaffold116	414135	454085	+	GO:0001622,GO:0004930,GO:0016500,GO:0016526	Annotation type: Add a new gene model not existing in gene set,Note to curator: Intron/Exon junction should be correct,Note to curator: Gene model is based on manual alignment with other insect species
CLEC007107	NA	NA	unclassified cuticle protein	gene	Scaffold52	3740174	3740737	-	NA	NA
CLEC000450	CLEC000450	NA	NA	gene	Scaffold1	26799549	26803711	-	NA	NA
CLEC001212	NA	NA	NA	gene	Scaffold4	6320548	6322046	+	NA	NA
CLEC001266	NA	NA	NA	gene	Scaffold4	9498819	9526384	-	NA	NA
CLEC005624	Autophagy related gene 4	Atg4	NA	gene	Scaffold35	3754391	3762355	+	NA	NA
CLEC027002	NA	NA	NA	gene	Scaffold16	4685289	5085886	+	NA	NA
CLEC025227	Histone H2A.12	H2A.12	NA	gene	Scaffold9	9284152	9284569	-	NA	NA
CLEC005389	NA	NA	NA	gene	Scaffold15	6638829	6639825	+	NA	NA
CLEC011254	NA	NA	NA	gene	Scaffold82	1725581	1736035	+	NA	NA
CLEC006741	Cathepsin O-like cysteine protease	NA	NA	gene	Scaffold39	1832286	1835172	+	NA	NA
CLEC011525	Glutaredoxin 2	Grx2	NA	gene	Scaffold98	2346716	2348912	+	NA	NA
CLEC004657	NA	NA	NA	gene	Scaffold24	55966	63444	+	NA	NA
CLEC011832	Target of Rapamycin	NA	NA	gene	Scaffold59	291259	308810	+	NA	did not show hit with Rhodnius,Needs review
CLEC000741	CPRL13	NA	CPR like cuticle protein	gene	Scaffold2	8477517	8486990	-	NA	NA
CLEC012484	NA	NA	NA	gene	Scaffold90	1527679	1534957	+	NA	NA
CLEC004703	Aminopeptidase N	PepN	NA	gene	Scaffold24	3504890	3511542	-	NA	NA
CLEC004739	NA	CPR40	CPR type cuticle protein	gene	Scaffold24	6245042	6245858	+	NA	NA
CLEC008213	NA	CTSD	NA	gene	Scaffold45	17872	23991	+	NA	NA
CLEC013088	NA	CTSD	NA	gene	Scaffold109	1113575	1115285	-	NA	NA
CLEC005568	NA	CPR82	CPR type cuticle protein	gene	Scaffold35	477337	479483	-	NA	NA
CLEC011255	NA	NA	NA	gene	Scaffold82	1739774	1741841	-	NA	NA
CLEC025325	Aminopeptidase N	PepN	NA	gene	Scaffold64	396699	404301	-	NA	NA
CLEC005818	cathepsin F-like cysteine protease	CTSF	NA	gene	Scaffold31	5140600	5154036	-	NA	NA
CLEC004073	NA	NA	CD20-like family protein	gene	Scaffold21	5351665	5364027	+	NA	NA
CLEC005790	NA	CPR74	CPR type cuticle protein	gene	Scaffold31	4382847	4384201	-	NA	NA
CLEC011387	NA	NA	unclassified cuticle protein	gene	Scaffold71	1003809	1005079	-	NA	NA
CLEC025223	Trypsin-like serine protease	NA	NA	gene	Scaffold77	1251315	1253262	-	NA	NA
CLEC006553	Serine/threonine-protein phosphatase PP2A 65 kDa regulatory subunit	pr65	NA	gene	Scaffold42	3787863	3794342	-	NA	NA
CLEC000346	CLEC000346	NA	NA	gene	Scaffold1	20373759	20377527	-	NA	NA
CLEC025214	CPRL11	NA	CPR-like cuticle protein	gene	Scaffold2	8695459	8696384	+	NA	NA
CLEC002028	NA	CPAP1-B2	Cuticular Proteins Analogous to Peritophins	gene	Scaffold10	5232314	5234973	+	NA	NA
CLEC004005	Allatostatin C receptor	AstCR	protein hormone G-protein coupled receptor	gene	Scaffold21	3185051	3186327	+	GO:0001622,GO:0004930,GO:0016500,GO:0016526	Annotation type: Add a new gene model not existing in gene set,Note to curator: Gene model is based on manual alignment with other insect species
CLEC005435	NA	NA	NA	gene	Scaffold15	7854560	7857846	-	NA	NA
CLEC025297	odorant binding protein	NA	NA	gene	Scaffold81	16751	17393	-	NA	NA
CLEC012344	serine protease	NA	NA	gene	Scaffold99	1646968	1659953	+	NA	NA
CLEC005681	Leucine-rich repeat protein	NA	Leucine-rich repeat protein	gene	Scaffold35	6444422	6807474	+	NA	NA
CLEC006093	NA	NA	NA	gene	Scaffold27	4482960	4484513	-	NA	NA
CLEC004589	Thioredoxin 1	Trx1	NA	gene	Scaffold13	7773729	7776821	-	NA	NA
CLEC003776	Histone H2A.3	H2A.3	NA	gene	Scaffold16	652242	652616	+	NA	NA
CLEC006846	NA	NA	unclassified cuticle protein	gene	Scaffold25	1852600	1855549	-	NA	NA
CLEC012943	loquacious	loqs	dsRNA-binding protein	gene	Scaffold111	878336	883823	-	NA	NA
CLEC002829	NA	CPAP1-G2	Cuticular Proteins Analogous to Peritophins	gene	Scaffold7	5402635	5483481	+	NA	NA
CLEC004802	NA	CPR49	CPR type cuticle protein	gene	Scaffold24	8493499	8494353	-	NA	NA
CLEC005361	NA	NA	NA	gene	Scaffold15	4932860	4940064	-	NA	NA
CLEC011907	NA	NA	unclassified cuticle protein	gene	Scaffold97	447165	450696	-	NA	NA
CLEC009505	NA	NA	NA	gene	Scaffold60	1816381	1821331	-	NA	NA
CLEC025287	Odorant Receptor 39	Or39	NA	gene	Scaffold9	12861745	12865688	+	NA	NA
CLEC009345	Thioredoxin 1-like 3	Trx1-like 3	NA	gene	Scaffold61	2437095	2444535	-	NA	NA
CLEC001753	CLEC001753	NA	NA	gene	Scaffold8	8160998	8163431	-	NA	NA
CLEC007515	NA	NA	NA	gene	Scaffold30	3670735	3676632	+	NA	NA
CLEC025373	NA	Or14	NA	gene	Scaffold92	856000	858595	+	NA	NA
CLEC011855	NA	CPR93a	CPR type cuticle protein	gene	Scaffold59	1134762	1135248	-	NA	NA
CLEC005844	Trypsin-like serine protease	NA	NA	gene	Scaffold31	5417285	5432856	-	NA	NA
CLEC025095	Aminopeptidase N	PepN	NA	gene	Scaffold64	373484	380678	-	NA	NA
CLEC003304	NA	CPR28	CPR type cuticle protein	gene	Scaffold12	5748425	5749191	-	NA	NA
CLEC006341	CCHamide 1/2 receptor	CCHaR-2	neuropeptide G-protein coupled receptor	gene	Scaffold38	3976866	3977870	+	GO:0001622,GO:0004930,GO:0007218,GO:0016526	Annotation type: Add a new gene model not existing in gene set,Note to curator:Gene model is based on manual alignment with other insect species
CLEC006165	NA	NA	NA	gene	Scaffold26	977611	1000879	+	NA	NA
CLEC003951	NA	NA	NA	gene	Scaffold16	9246985	9265321	+	NA	NA
CLEC025252	NA	NA	NA	gene	Scaffold97	1631191	1633763	-	NA	NA
CLEC025335	NA	Akh	peptide hormone precursor	gene	Scaffold69	518262	521469	-	GO:0005184,GO:0007218	prepropeptide,Annotation type: Add a new gene model not existing in gene set,Note to curator: evidcence based on contig15809%2C RNAseq data and presence of signal peptide
CLEC011354	NA	NA	unclassified cuticle protein	gene	Scaffold71	124883	126483	-	NA	NA
CLEC002627	Clec_CPF3a	CPF3a	CPF family cuticle protein	gene	Scaffold9	9771434	9772118	-	NA	NA
CLEC000594	NA	NA	NA	gene	Scaffold2	1060129	1065998	+	NA	NA
CLEC025318	similar to Histone H3	H3.7	NA	gene	Scaffold2	17962209	17962466	-	NA	NA
CLEC000736	NA	NA	CPR like cuticle protein	gene	Scaffold2	8346501	8359727	-	NA	NA
CLEC006904	NA	CPR61b	CPR type cuticle protein	gene	Scaffold25	3681649	3682360	-	NA	NA
CLEC001325	CLEC001325	NA	NA	gene	Scaffold4	14383618	14390417	+	NA	NA
CLEC006888	serine carboxypeptidase S10	NA	NA	gene	Scaffold25	3006274	3007418	+	NA	NA
CLEC011346	NA	NA	unclassified cuticle protein	gene	Scaffold71	68510	69776	+	NA	NA
CLEC025172	pancreatic lipase	NA	NA	gene	Scaffold27	450105	456503	+	NA	NA
CLEC001256	NA	NA	NA	gene	Scaffold4	8880441	8882474	+	NA	NA
CLEC025350	RYamide	RYa	neuropeptide precursor	gene	Scaffold20	274356	372886	+	GO:0005184,GO:0007218	Annotation type: Add a new gene model not existing in gene set
CLEC002303	NA	NA	NA	gene	Scaffold6	7175698	7349076	+	NA	NA
CLEC009635	putative glutamine-dependent NAD(+) synthetase	NA	NA	gene	Scaffold65	2024026	2026821	-	NA	NA
CLEC000120	Insect Catalase scaffold 1	NA	NA	gene	Scaffold1	7152555	7169918	-	NA	NA
CLEC009713	NAD kinase	NA	NA	gene	Scaffold70	1007097	1018192	-	NA	NA
CLEC025275	NA	CPAP3-D1	Cuticular Proteins Analogous to Peritophins	gene	Scaffold46	1724968	1762399	+	NA	NA
CLEC004735	NA	CPR36	CPR type cuticle protein	gene	Scaffold24	6162973	6163701	-	NA	NA
CLEC011388	NA	NA	unclassified cuticle protein	gene	Scaffold71	1015378	1029987	+	NA	NA
CLEC003213	Trypsin-like serine protease	NA	NA	gene	Scaffold12	1227005	1228036	+	NA	NA
CLEC025038	Trypsin-like serine protease	NA	NA	gene	Scaffold20	7341358	7342345	-	NA	NA
CLEC011914	Septin-4	NA	NA	gene	Scaffold97	555491	558180	-	NA	NA
CLEC003993	SIFamide	SIFa	neuropeptide precursor	gene	Scaffold21	2322200	2322631	-	NA	NA
CLEC025208	Odorant Receptor 3	Or3	NA	gene	Scaffold5	16699980	16705315	+	NA	NA
CLEC008358	R2D2	R2D2	dsRNA-binding protein	gene	Scaffold50	3024374	3055373	-	NA	NA
CLEC012172	NA	NA	NA	gene	Scaffold95	827594	851590	-	NA	NA
CLEC025151	NA	CPR32	CPR type cuticle protein	gene	Scaffold21	5767753	5768618	-	NA	NA
CLEC002676	NA	Ir83a	NA	gene	Scaffold9	12711781	12715730	+	NA	NA
CLEC002022	CLEC002022	NA	NA	gene	Scaffold10	4942680	4946347	+	NA	NA
CLEC009650	NA	NA	NA	gene	Scaffold65	2246684	2263929	-	NA	NA
CLEC000844	NA	NA	NA	gene	Scaffold2	14976789	14980089	-	NA	NA
CLEC001612	NA	NA	NA	gene	Scaffold5	15862337	15866578	+	NA	NA
CLEC027010	CPR72	CPR72	CPR type cuticle protein	gene	Scaffold31	4360240	4361192	-	NA	NA
CLEC013090	aspartate protease cathepsin D	CTSD	NA	gene	Scaffold109	1134252	1138340	-	NA	NA
CLEC025273	unclassified cuticle protein	NA	unclassified cuticle protein	gene	Scaffold54	108951	109667	-	NA	NA
CLEC006254	NA	NA	NA	gene	Scaffold26	4930702	4958753	+	NA	NA
CLEC007456	Methionine sulfoxide reductase A	NA	NA	gene	Scaffold30	1538537	1557981	-	NA	NA
CLEC009367	Ionotropic receptor 75a11	Ir75k	NA	gene	Scaffold61	2915634	2919791	-	NA	NA
CLEC025298	NYP receptor	RYaR	G-protein coupled receptor	gene	Scaffold2	18628869	18833105	+	GO:0001622,GO:0007218,GO:0016526	Annotation type: Add a new gene model not existing in gene set,Note to curator: Gene model is based on manual alignment with other insect species
CLEC025268	NA	CPR77	CPR type cuticle protein	gene	Scaffold35	154532	178764	+	NA	NA
CLEC000909	NA	NA	NA	gene	Scaffold3	22527	34244	+	NA	NA
CLEC013143	Heat shock protein 70 cognate 5	Hsc70-5	NA	gene	Scaffold121	115715	127458	-	NA	NA
CLEC004704	Aminopeptidase N	PepN	NA	gene	Scaffold24	3526660	3538849	+	NA	NA
CLEC025043	Contig9966	NA	NA	gene	Scaffold8	8122161	8154010	+	NA	NA
CLEC006482	NA	NA	NA	gene	Scaffold44	5327348	5340039	+	NA	NA
CLEC003846	CLEC003846	NA	NA	gene	Scaffold16	5333781	5335544	-	NA	NA
CLEC005580	NA	NA	NA	gene	Scaffold35	1642323	1649497	+	NA	NA
CLEC001299	NA	NA	NA	gene	Scaffold4	12700602	12702158	-	NA	NA
CLEC003668	NA	NA	NA	gene	Scaffold20	6056656	6067908	+	NA	NA
CLEC008214	NA	CTSD	NA	gene	Scaffold45	47743	53851	+	NA	NA
CLEC025380	Ion transport peptide	ITP	neuropeptide precursor	gene	Scaffold76	2612894	2627480	-	GO:0005184,GO:0007218	Annotation type: Modify an existing gene model,Note to curator: model based on ClecTmpA010072RA%2C Contig9743 and RNAseq and homologies to other insect ITPs. only weak signal peptide present
CLEC025000	CNMamide	CNMa	neuropeptide precursor	gene	Scaffold11	4575924	4583827	+	GO:0005184,GO:0007218	Annotation type: Add a new gene model not existing in gene set,Note to curator: First exon(s) missing%2C signal peptide is missing%2C
CLEC006835	CPR51	CPR51	CPR type cuticle protein	gene	Scaffold25	1212406	1237250	+	NA	NA
CLEC025226	Aminopeptidase N	PepN	NA	gene	Scaffold64	320968	329925	-	NA	NA
CLEC004392	Sepiapterin reductase	NA	NA	gene	Scaffold13	2363957	2366983	+	NA	NA
CLEC004884	NA	hen	NA	gene	Scaffold19	5506901	5523752	-	NA	NA
CLEC000750	electron transfer flavoprotein subunit beta	NA	electron transfer flavoprotein subunit beta	gene	Scaffold2	8986798	8992366	-	NA	NA
CLEC025329	Histone H2A.9	H2A.9	NA	gene	Scaffold32	1188215	1188577	-	NA	NA
CLEC012386	piwi	NA	NA	gene	Scaffold106	1243468	1248839	-	NA	NA
CLEC011122	NA	NA	NA	gene	Scaffold72	2109998	2130225	-	NA	NA
CLEC002807	NA	NA	NA	gene	Scaffold7	4958266	4964845	+	NA	NA
CLEC025148	Sulfakinin receptor 2	SKR-2	neuropeptide G-protein coupled receptor	gene	Scaffold68	1474422	1557901	+	GO:0001622,GO:0007218,GO:0016526	Annotation type: Add a new gene model not existing in gene set,Note to curator: Gene model is based on manual alignment with other insect species,Note to curator: N- and C- Terminus couldnÂ´t be found
CLEC025139	Diuretic hormone receptor 1	DHR-1	protein hormone G-protein coupled receptor	gene	Scaffold33	1979986	2041664	-	GO:0001622,GO:0004930,GO:0016500,GO:0016526	Annotation type: Add a new gene model not existing in gene set,Note to curator: Gene model is based on manual alignment with other insect species,Note to curator: Intron/Exon junction should be correct
CLEC025093	CPR98	NA	unknown secreted protein	gene	Scaffold71	1431998	1449242	+	NA	NA
CLEC025344	Trypsin-like serine protease	NA	NA	gene	Scaffold33	2223309	2224291	+	NA	NA
CLEC013151	serine protease	NA	NA	gene	Scaffold121	316648	325184	-	NA	NA
CLEC001789	Aminopeptidase N	PepN	NA	gene	Scaffold8	9881270	9905484	+	NA	NA
CLEC011068	NA	NA	NA	gene	Scaffold72	1211763	1232949	+	NA	NA
CLEC025158	Odorant Receptor 1	Or1	NA	gene	Scaffold9	6561861	6571307	-	NA	NA
CLEC009541	NA	CPR92	CPR type cuticle protein	gene	Scaffold57	493308	541875	-	NA	NA
CLEC025300	hypothetical secreted protein	NA	hypothetical secreted protein	gene	Scaffold7	9898467	9899550	-	NA	NA
CLEC002832	NA	CPAP1-A	Cuticular Proteins Analogous to Peritophins	gene	Scaffold7	5680029	5686890	+	NA	NA
CLEC001484	NA	NA	NA	gene	Scaffold5	8012402	8014647	-	NA	NA
CLEC002665	Trypsin-like serine protease	NA	NA	gene	Scaffold9	12599731	12600875	-	NA	NA
CLEC006855	NA	NA	NA	gene	Scaffold25	2533285	2552608	+	NA	NA
CLEC002960	adenosine 3	ade3	NA	gene	Scaffold11	1130765	1134739	-	NA	NA
CLEC025133	odorant binding protein	NA	NA	gene	Scaffold7	3279758	3280791	+	NA	NA
CLEC010821	Ionotropic receptor 75a9	Ir75i	NA	gene	Scaffold63	2576610	2580040	+	NA	NA
CLEC025343	NA	Or25	NA	gene	Scaffold13	3345761	3362248	-	NA	NA
CLEC025333	Ubiquitin-conjugating enzyme (E2)	NA	NA	gene	Scaffold8	13491953	13493337	-	NA	NA
CLEC000646	NA	NA	NA	gene	Scaffold2	6202642	6207174	-	NA	NA
CLEC025050	moody2 receptor	moody2	G-protein coupled receptor	gene	Scaffold85	751864	1095971	+	GO:0001622,GO:0004930,GO:0016526	Annotation type: Add a new gene model not existing in gene set,Note to curator: Gene model is based on manual alignment with other insect species
CLEC007874	NA	NA	NA	gene	Scaffold41	4257769	4261179	+	NA	NA
CLEC007206	NA	NA	NA	gene	Scaffold34	1981367	1992965	+	NA	NA
CLEC025083	Gustatory Receptor 7	Gr11	NA	gene	Scaffold49	1599214	1615746	+	NA	NA
CLEC025361	NA	CPR10	CPR-type cuticle protein	gene	Scaffold1	18140926	18141721	-	NA	NA
CLEC005851	CLEC005851	NA	NA	gene	Scaffold31	5659837	5669964	-	NA	NA
CLEC010126	Superoxide Dismutase 2	SOD3	NA	gene	Scaffold66	1478815	1483835	+	NA	NA
CLEC012220	Odorant Receptor 32	Or32	NA	gene	Scaffold102	40134	48898	+	NA	NA
CLEC005354	carboxypeptidae B	NA	NA	gene	Scaffold15	4559977	4580365	-	NA	NA
CLEC001321	UDP-glycosyltransferase	UGT	NA	gene	Scaffold4	14106273	14119040	+	NA	NA
CLEC001928	NA	NA	NA	gene	Scaffold10	859504	872078	+	NA	NA
CLEC001303	NA	NA	NA	gene	Scaffold4	12787975	12793112	-	NA	NA
CLEC013911	NA	NA	NA	gene	Scaffold206	19182	19886	+	NA	NA
CLEC025383	odorant binding protein	NA	NA	gene	Scaffold90	1671388	1672914	-	NA	NA
CLEC001691	Clec-labial	Clec-lab	NA	gene	Scaffold8	6072722	6171469	+	NA	NA
CLEC009842	NA	CPAP1-F	Cuticular Proteins Analogous to Peritophins	gene	Scaffold64	1961962	1973152	+	NA	NA
CLEC011239	NA	NA	unclassified cuticle protein	gene	Scaffold82	1243179	1243767	+	NA	NA
CLEC002624	Clec_CPF1	CPF1	CPF family cuticle protein	gene	Scaffold9	9749565	9750316	+	NA	NA
CLEC004806	NA	CPR50	CPR type cuticle protein	gene	Scaffold24	8801945	8810465	+	NA	NA
CLEC006338	CCHamide 1/2 receptor	CCHaR-1	neuropeptide G-protein coupled receptor	gene	Scaffold38	3658764	3659906	+	GO:0001622,GO:0004930,GO:0007218,GO:0016526	Annotation type: Add a new gene model not existing in gene set,Note to curator: Gene model is based on manual alignment with other insect species
CLEC010441	NA	NA	NA	gene	Scaffold89	2057779	2059383	-	NA	NA
CLEC011581	NA	CPR103	CPR type cuticle protein	gene	Scaffold91	10945	30846	+	NA	NA
CLEC025127	Serotonin 2A receptor	5-HT2A	bioaminergic G-protein coupled receptor	gene	Scaffold61	483720	567069	-	GO:0001622,GO:0004930,GO:0016526	Annotation type: Add a new gene model not existing in gene set,Note to curator: Gene model is based on manual alignment with other insect species,Note to curator: Intron/Exon junction should be correct
CLEC002629	Clec_CPFL1	CPFL1	CPF-like cuticle protein	gene	Scaffold9	9793074	9793985	-	NA	NA
CLEC001323	NA	NA	NA	gene	Scaffold4	14346639	14353419	+	NA	NA
CLEC006955	Trissin receptor	Trissin-R	neuropeptide G-protein coupled receptor	gene	Scaffold37	1542853	1661170	+	GO:0004930,GO:0001622,GO:0007218	Annotation type: Add a new gene model not existing in gene set,Note to curator: Gene model is based on manual alignment with other insect species
CLEC006563	Histone H2A.X- like	H2A.X	NA	gene	Scaffold42	4559050	4559450	-	NA	NA
CLEC006845	unclassified cuticle protein	NA	unclassified cuticle protein	gene	Scaffold25	1818638	1819414	-	NA	NA
CLEC005633	Similar to histone acetyltransferase Elp3	Elp3	NA	gene	Scaffold35	4081662	4085831	+	NA	NA
CLEC012029	NA	NA	NA	gene	Scaffold87	994862	1015910	+	NA	NA
CLEC002497	Supernumerary limbs	Slimb	NA	gene	Scaffold9	5684731	5688268	+	NA	NA
CLEC007768	NA	CPR84	CPR type cuticle protein	gene	Scaffold41	2102159	2104770	-	NA	NA
CLEC012447	Crustacean cardioactive peptide receptor 2	CCAPR-2	neuropeptide G-protein coupled receptor	gene	Scaffold90	693972	700987	+	GO:0001622,GO:0004930,GO:0007218,GO:0016526	Annotation type: Add a new gene model not existing in gene set,Note to curator: Gene model is based on manual alignment with other insect species,Note to curator: Intron/Exon junction should be correct
CLEC009127	unclassified cuticle protein	NA	unclassified cuticle protein	gene	Scaffold54	1109410	1110106	-	NA	NA
CLEC025060	Gustatory receptor 24	Gr24	NA	gene	Scaffold70	214895	221129	-	NA	NA
CLEC025084	Gustatory Receptor 19	Gr19	NA	gene	Scaffold11	3062344	3066121	+	NA	Annotation type: Add a new gene model not existing in gene set,Note to curator: Non-canonical GC donor on second intron
CLEC005841	NA	Hsp70-4	NA	gene	Scaffold31	5404621	5406758	+	NA	NA
CLEC012448	NA	NA	NA	gene	Scaffold90	730824	745490	+	NA	NA
CLEC025256	NA	Or43	NA	gene	Scaffold25	5265229	5269143	-	NA	NA
CLEC011163	unclassified cuticle protein	NA	unclassified cuticle protein	gene	Scaffold86	586889	587345	+	NA	NA
CLEC025317	Trypsin-like serine protease	NA	NA	gene	Scaffold5	386818	387856	+	NA	NA
CLEC025203	Histone H3.1	H3.1	NA	gene	Scaffold97	97769	98165	+	NA	NA
CLEC000072	unclassified cuticle protein	NA	unclassified cuticle protein	gene	Scaffold1	3200440	3202260	+	NA	NA
CLEC025067	CLEC025067	NA	NA	gene	Scaffold21	6000848	6039184	+	NA	NA
CLEC025165	NA	CPR8a	CPR-type cuticle protein	gene	Scaffold1	18060747	18061326	-	NA	NA
CLEC025200	Histone H3.2	H3.2	NA	gene	Scaffold16	9043987	9044406	+	NA	NA
CLEC011827	NA	NA	NA	gene	Scaffold59	249842	254542	+	NA	NA
CLEC000895	argonaute3	NA	NA	gene	Scaffold2	21112865	21127137	+	NA	NA
CLEC006894	CPR56	CPR56	CPR type cuticle protein	gene	Scaffold25	3190808	3196775	+	NA	NA
CLEC025260	hypothetical secreted protein	NA	hypothetical secreted protein	gene	Scaffold7	9894264	9895129	+	NA	NA
CLEC012221	Collapsin Response Mediator Protein%09	CRMP	NA	gene	Scaffold102	370321	375070	-	NA	NA
CLEC025141	Trypsin-like serine protease	NA	NA	gene	Scaffold51	3229530	3232888	-	NA	NA
CLEC004781	NA	NA	NA	gene	Scaffold24	8089306	8094186	+	NA	NA
CLEC011386	NA	NA	cuticle protein	gene	Scaffold71	997025	998424	-	NA	NA
CLEC025110	Trypsin-like serine protease	NA	NA	gene	Scaffold64	337501	338458	+	NA	NA
CLEC025177	NA	NA	NA	gene	Scaffold98	2121691	2139837	+	NA	NA
CLEC009767	Aminopeptidase N	PepN	NA	gene	Scaffold64	297537	307778	-	NA	NA
CLEC005307	Similar to ATAC complex component	Atac2	NA	gene	Scaffold15	1332719	1333918	-	NA	NA
CLEC003022	Alatostatin CC	Ast CC	neuropeptide precursor	gene	Scaffold11	4248841	4293998	-	GO:0005184,GO:0007218	Annotation type: Modify an existing gene model,gene model based on ClecTmpM003022-RA%2C Contig17098%2C RNAseq and presence of signal peptide
CLEC009200	NA	NA	unclassified cuticle protein	gene	Scaffold55	2598409	2604526	-	NA	NA
CLEC025026	Odorant Receptor 21	Or21	NA	gene	Scaffold6	10230814	10233287	-	NA	NA
CLEC025116	NA	NA	NA	gene	Scaffold47	3007067	3042978	+	NA	NA
CLEC025047	NA	NA	NA	gene	Scaffold53	3761998	3762523	+	NA	NA
CLEC006298	Histone H3.5	H3.5	NA	gene	Scaffold38	1038607	1039011	+	NA	NA
CLEC007556	NA	NA	NA	gene	Scaffold30	4919109	4924972	+	NA	NA
CLEC006898	NA	CPR57	CPR type cuticle protein	gene	Scaffold25	3411428	3415211	+	NA	NA
CLEC001613	Thioredoxin peroxidase 4	NA	NA	gene	Scaffold5	15879345	15882156	+	NA	NA
CLEC011829	NA	NA	NA	gene	Scaffold59	269193	274140	+	NA	NA
CLEC025146	Aminopeptidae N	PepN	NA	gene	Scaffold64	350110	357234	-	NA	NA
CLEC025061	Ionotropic receptor 75e	Ir75e	NA	gene	Scaffold43	395754	426237	-	NA	NA
CLEC008059	NA	NA	NA	gene	Scaffold51	3601790	3606317	+	NA	NA
CLEC000029	NA	NA	NA	gene	Scaffold1	1584114	1592308	+	NA	NA
CLEC012534	Pancreatic lipase	NA	NA	gene	Scaffold100	749773	752754	-	NA	NA
CLEC025213	NA	CPR115	CPR type cuticle protein	gene	Scaffold55	1774652	1779573	-	NA	NA
CLEC008097	chemosensory protein	NA	NA	gene	Scaffold51	4523936	4524323	+	NA	NA
CLEC009144	serine protease	NA	NA	gene	Scaffold54	1997755	2008802	+	NA	NA
CLEC025032	GPI ethanolamine phosphate transferase	NA	GPI ethanolamine phosphate transferase	gene	Scaffold46	1838422	1842927	-	NA	NA
CLEC013624	Thioredoxin peroxidase 2 like	NA	NA	gene	Scaffold150	53465	64785	+	NA	NA
CLEC025096	Histone 2A	H2A.4	NA	gene	Scaffold16	667881	668255	-	NA	NA
CLEC013340	NA	NA	NA	gene	Scaffold126	234295	248770	+	NA	NA
CLEC025187	Ionotropic receptor 75c	Ir75c	NA	gene	Scaffold4	8965907	8969110	+	NA	NA
CLEC002823	cathepsin L-like cysteine protease	CTSL	NA	gene	Scaffold7	5299402	5301102	-	NA	NA
CLEC027001	NA	CPR73	CPR type cuticle protein	gene	Scaffold31	4347401	4379451	-	NA	NA
CLEC025310	Histone H4.8 (partial)	H4.8	NA	gene	Scaffold2	18764978	18765231	-	NA	NA
CLEC008043	serine protease	NA	NA	gene	Scaffold51	3248836	3251488	-	NA	NA
CLEC025082	Capability	Capa	prepropeptide gene	gene	Scaffold7	11281311	11294571	-	GO:0005184,GO:0007218	gene model build upon RNA seq data and Rhodnius data in Paluzzi and Orchard Mol Endocrinol 371: 53,Annotation type: Add a new gene model not existing in gene set
CLEC001122	Thioredoxin domain-containing protein 9	Trx domain-containing 9	NA	gene	Scaffold3	17469502	17476694	-	NA	NA
CLEC000236	NA	NA	NA	gene	Scaffold1	14427436	14429279	+	NA	NA
CLEC025164	Gustatory Receptor 10	Gr14	NA	gene	Scaffold30	1575990	1580361	+	NA	NA
CLEC008904	NA	NA	NA	gene	Scaffold47	3059130	3063139	+	NA	NA
CLEC000648	NA	NA	NA	gene	Scaffold2	6216849	6226540	-	NA	NA
CLEC000418	Serine carboxypeptidase S28	NA	NA	gene	Scaffold1	23841697	23844614	+	NA	NA
CLEC013923	NA	NA	NA	gene	Scaffold365	3	6643	-	NA	NA
CLEC009201	NA	NA	unclassified cuticle protein	gene	Scaffold55	2752289	2753152	+	NA	NA
CLEC025384	argonaute2	NA	argonaute2	gene	Scaffold7	13095072	13135351	-	NA	NA
CLEC004599	chemosensory protein	NA	NA	gene	Scaffold13	8002275	8003346	-	NA	NA
CLEC027007	NA	CPR5	CPR-type cuticle protein	gene	Scaffold1	17984563	18007215	+	NA	NA
CLEC000449	dihydropteridene reductase	NA	NA	gene	Scaffold1	26787396	26790255	-	NA	NA
CLEC025247	Histone H4.6	H4.6	NA	gene	Scaffold16	658144	658452	-	NA	NA
CLEC005852	NA	NA	NA	gene	Scaffold31	5700924	5706258	+	NA	NA
CLEC000910	NA	NA	NA	gene	Scaffold3	44302	51353	-	NA	NA
CLEC009393	muscarinic acetylcholine receptor B	mAChR-B	bioaminergic G-protein coupled receptor	gene	Scaffold61	3266788	3270345	-	GO:0001622,GO:0004930,GO:0007213,GO:0016526	Annotation type: Add a new gene model not existing in gene set,Note to curator: Gene model is based on manual alignment with other insect species
CLEC025244	NA	CPAP1-B1	Cuticular Proteins Analogous to Peritophins	gene	Scaffold10	5068030	5129390	+	NA	NA
CLEC025290	aquaporin 6	aqp6	aquaporin	gene	Scaffold74	1028470	1030597	-	NA	NA
CLEC025163	chemosensory protein	NA	NA	gene	Scaffold68	345811	349914	-	NA	NA
CLEC025023	Gustatory receptor 3A	Gr7A	NA	gene	Scaffold25	2715938	2723383	-	NA	Annotation type: Add a new gene model not existing in gene set
CLEC012281	NA	NA	NA	gene	Scaffold99	129752	135291	+	NA	NA
CLEC004740	NA	CPR41	CPR type cuticle protein	gene	Scaffold24	6250012	6251089	-	NA	NA
CLEC025281	NA	Or18	NA	gene	Scaffold75	2230989	2235827	+	NA	NA
CLEC025370	unclassified cuticle protein	NA	unclassified cuticle protein	gene	Scaffold54	1077746	1078252	+	NA	NA
CLEC013348	CLEC013348	NA	Contig6800	gene	Scaffold123	46138	59563	-	NA	NA
CLEC011787	NA	NA	NA	gene	Scaffold81	1845156	1847507	-	NA	NA
CLEC008042	serine protease	NA	NA	gene	Scaffold51	3239991	3246415	+	NA	NA
CLEC009376	folylpolyglutamate synthase	NA	NA	gene	Scaffold61	2983663	2986586	-	NA	NA
CLEC001684	NA	NA	NA	gene	Scaffold8	5528766	5529061	-	NA	NA
CLEC025212	Trypsin-like serine protease	NA	NA	gene	Scaffold33	2265911	2266992	-	NA	NA
CLEC007862	Histone H2B.6	H2B.6	NA	gene	Scaffold41	3670051	3670322	+	NA	NA
CLEC003197	NA	NA	NA	gene	Scaffold12	402639	403870	-	NA	NA
CLEC025271	NA	NA	NA	gene	Scaffold10	4167344	4175697	-	NA	NA
CLEC025225	Gustatory Receptor 2	Gr2	NA	gene	Scaffold16	5927731	5929577	+	NA	Annotation type: Add a new gene model not existing in gene set
CLEC025241	hypothetical secreted protein	NA	hypothetical secreted protein	gene	Scaffold41	2214041	2288154	-	NA	NA
CLEC002626	Clec_CPF2	CPF2	CPF family cuticle protein	gene	Scaffold9	9768589	9769320	+	NA	NA
CLEC004951	Hypothetical secreted protein	NA	Hypothetical secreted protein	gene	Scaffold23	970535	977622	+	NA	NA
CLEC006927	NA	NA	NA	gene	Scaffold25	4916609	4917934	+	NA	NA
CLEC011348	NA	NA	unclassified cuticle protein	gene	Scaffold71	77699	78961	+	NA	NA
CLEC007426	Similar to Rpd3	Rpd3-2	NA	gene	Scaffold30	715410	717027	-	NA	NA
CLEC008095	NA	NA	NA	gene	Scaffold51	4470817	4471282	-	NA	NA
CLEC000211	clock	clk	NA	gene	Scaffold1	13639248	13644342	-	NA	NA
CLEC025313	NA	tim2	NA	gene	Scaffold23	4383992	4397687	+	NA	NA
CLEC000667	Diuretic hormone 31 receptor	DH31R	protein hormone G-protein coupled receptor	gene	Scaffold2	6956227	6992284	-	GO:0001622,GO:0007218,GO:0016526	Annotation type: Add a new gene model not existing in gene set,Note to curator: Gene model is based on manual alignment with other insect species,Note to curator: N-Terminus couldnÂ´t be found
CLEC025143	Thioredoxin peroxidase 6	NA	NA	gene	Scaffold52	3902211	3905210	+	NA	NA
CLEC025308	NA	NA	NA	gene	Scaffold28	442983	474933	+	NA	NA
CLEC010004	Autophagy related gene 2	Atg2	NA	gene	Scaffold76	9905	29118	-	NA	NA
CLEC025242	SIFamide receptor 2	SIFaR-2	neuropeptide G-protein coupled receptor	gene	Scaffold95	848959	909299	-	GO:0004930,GO:0007218	Annotation type: Add a new gene model not existing in gene set,Note to curator: Gene model is based on manual alignment with other insect species,Note to curator: Intron/Exon junction should be correct
CLEC011429	NA	NA	NA	gene	Scaffold69	507372	511015	-	NA	NA
CLEC002214	NA	NA	NA	gene	Scaffold6	2009191	2027118	-	NA	NA
CLEC025307	Odorant Receptor 22	Or22	NA	gene	Scaffold13	4422304	4423612	+	NA	NA
CLEC012390	augustus_masked-Scaffold106-abinit-gene-12.8-mRNA-1	NA	NA	gene	Scaffold106	1289618	1290936	-	NA	NA
CLEC007652	Endothelin-converting enzyme 1	ECE1	NA	gene	Scaffold49	4290756	4295474	+	NA	NA
CLEC007232	NA	NA	NA	gene	Scaffold34	2688668	2701050	-	NA	NA
CLEC010680	NA	NA	NA	gene	Scaffold68	58269	107435	-	NA	NA
CLEC013087	NA	CTSD	NA	gene	Scaffold109	1097224	1099517	-	NA	NA
CLEC025286	Drosophila-integral protein	Drip	aquaporin	gene	Scaffold32	4448912	4482378	-	NA	NA
CLEC004363	NA	NA	NA	gene	Scaffold13	947928	964455	+	NA	NA
CLEC009177	NA	NA	unclassified cuticle protein	gene	Scaffold54	4169239	4171722	-	NA	NA
CLEC013148	serine protease	NA	NA	gene	Scaffold121	295839	305144	-	NA	NA
CLEC000800	NA	CPR16	CPR type cuticle protein	gene	Scaffold2	10663638	10665400	-	NA	NA
CLEC025015	Kinin receptor	KininR	neuropeptide G-protein coupled receptor	gene	Scaffold25	572948	647403	-	GO:0001622,GO:0004930,GO:0007218,GO:0016526	Annotation type: Add a new gene model not existing in gene set,Note to curator: Gene model is based on manual alignment with other insect species
CLEC025312	NA	Or13	NA	gene	Scaffold92	846498	850311	+	NA	NA
CLEC006002	NA	NA	NA	gene	Scaffold27	410647	421568	+	NA	NA
CLEC001587	NA	Ir41d	NA	gene	Scaffold5	13991930	13993702	+	NA	NA
CLEC004379	NA	NA	NA	gene	Scaffold13	1951192	2014094	-	NA	NA
CLEC004240	NA	NA	NA	gene	Scaffold17	2945134	2949197	+	NA	NA
CLEC025328	short neuropeptide F receptor	sNPFR	neuropeptide G-protein coupled receptor	gene	Scaffold115	89689	237986	-	GO:0001622,GO:0004930,GO:0007218,GO:0016526	Annotation type: Add a new gene model not existing in gene set,Note to curator: Gene model is based on manual alignment with other insect species
CLEC004611	NA	NA	NA	gene	Scaffold13	8477727	8479626	-	NA	NA
CLEC025239	SIFamide receptor	SIFaR-1	NA	gene	Scaffold6	9259296	9525369	+	GO:0001622,GO:0007218,GO:0016526	Annotation type: Add a new gene model not existing in gene set,Note to curator:Gene model is based on manual alignment with other insect species
CLEC025111	NA	NA	unclassified cuticle protein	gene	Scaffold13	3193301	3194030	-	NA	NA
[truncated: 837 more rows]
