# Supplementary material for: Unique features of a global human ectoparasite identified through sequencing of the bed bug genome
Source: Nat Commun. 2016 Feb 2;7:10165. doi: 10.1038/ncomms10165 (PMC4740739; doi:10.1038/ncomms10165)
Supplement: Supplementary Data 3 — Antioxidant gene families and their function [file ncomms10165-s4.xlsx]

## Sheet: Suppl. Data 3
Supplementary Data 3. Antioxidant gene families and their function
Gene family	Function
Superoxide dismutase (Sod)	Converts superoxide to water and hydrogen peroxide
Catalase (Cat)	Acts on hydrogen peroxide to produce oxygen and water
Glutatione peroxidase (Gtpx)	Catalyzes reduction of hydrogen peroxide and organic hydroperoxides
Thioredoxin peroxidase (Tpx)	Reduction of hydrogen peroxide using electrons from thioredoxin reductase (TxrR)
Thioredoxin (Trx)	Functions as an oxidoreductase enzyme required to maintain cell hemostasis
Glutaredoxin (Grx)	Similar to thioredoxin (Trx)
Thioredoxin reductase (TrxR)	Reduction of thioredoxin and glutathione disulphide
Methionine-S-reductase (Msr)	Secondary antioxidant enzymes involved in protein repair and TRX-dependent reduction of methionine sulphoxide to methionine
Glutathione transferase (Gst)	Xenobiotic metabolism and protection against peroxidative damage
