# Supplementary material for: Unique features of a global human ectoparasite identified through sequencing of the bed bug genome
Source: Nat Commun. 2016 Feb 2;7:10165. doi: 10.1038/ncomms10165 (PMC4740739; doi:10.1038/ncomms10165)
Supplement: Supplementary Data 4 — Details of antioxidant genes identified from C. lectularius genome. [file ncomms10165-s5.xlsx]

## Sheet: Suppl. Data 4
Supplementary Data 4: Details of antioxidant genes identified from C. lectularius genome.
Gene	AA Length	Scaffold	Exon #
Sod1	154	101	4
Sod2*	223	89	1
Sod3	199	66	4
CCS	266	43	5
Rsod†	1033	11	21
Cat 58	448	58	10
Cat 1	501	1	10
Cat 47	531	47	11
Gtpx1Ⅎ	134+	519	3+
Gtpx2∫	49+	7	2+
Tpx1	195	2	4
Tpx2	335	150	6
Tpx3	211	11	6
Tpx4	259	5	5
Tpx6λ	222	52	5
Tpx6-likeλ	221	52	5
TrxR1	514	23	9
TrxR1	484	7	10
TrxR1	547	81	1
TrxR2	570	92	2‡
Trx1	134	13	3
Trx2	98	1	4
Trx2	103	8	2
Trx3	167	25	2
Trx1-like1	286	21	6
Trx1-like3/ERRP 44	405	61	8
Trx-like4A	142	90	2
Trx1-like9	217	24	2
Trx1-like9	216	3	4
Trx1-like152	293	38	5
Grx1	110	10	3
Grx2	107	98	2
Grx2	107	165	1
Grx-like1	379	39	4
Trx/Grx	235	2	6
Trx/Grx	243	2	6
Msr A	236	30	5
Msr B	184	64	3
*Interesting to note that Sod2 seems to be a single exon gene in C. lectularius
† C. lectularius has more exons/introns than homologs in other insects (D. melanogaster, A. mellifera, etc.)
‡ Splice variant annotated
2 Contains some indels making it ~30AA shorter than other insect’s
Ⅎ Scaffold 7 has a gap at the 5’ end of Gtpx1, only partial conserved domain detected on the 3’ side of the gap. No start.
∫ Gtpx2 is at the 5’ of scaffold 519, entire conserved domain detected on this scaffold, but 5’ end of gene is missing. No start.
λ Tpx6 and Tpx6-like are on same scaffold and share >90% similarlity at the amino acid level. It is likely that Tpx6 is duplicated in C. lectularius.
Note: Three bacterial catalase genes that are not shown here were also annotated. These genes have a single exon and are present on Scaffold89.
