# Supplementary material for: Unique features of a global human ectoparasite identified through sequencing of the bed bug genome
Source: Nat Commun. 2016 Feb 2;7:10165. doi: 10.1038/ncomms10165 (PMC4740739; doi:10.1038/ncomms10165)
Supplement: Supplementary Data 5 — Primary and secondary antioxidants genes identified in the bed bug genome. Accession numbers of homologs from Drosophila melanogaster, Rhondnius prolixus, Anopheles gambiae, Pediculus humanus and Tribolium casteneum are shown. [file ncomms10165-s6.xlsx]

## Sheet: Suppl. Data 5
Supplementary Data 5: Primary and secondary antioxidants genes identified in the bed bug genome. Accession numbers of homologs
from Drosophila melanogaster, Rhondnius prolixus, Anopheles gambiae, Pediculus humanus and Tribolium casteneum are shown.
Sod = Superoxide dismutase; CCS = Copper chaperone of SOD; Cat = Catalase; Gtpx = Glutathione peroxidase; Tpx = Thioredoxin peroxidase;
TrxR = Thioredoxin reductases; Txr = Thioredoxins; Gxr = Glutaredoxins; Msr = Methionine-R-sulphoxide reductases.
Gene	D. melanogaster (flybase)	R. prolixus (vectorbase)	A. gambiae (genbank)	P. humanus (genbank)	T. castaneum (genebank)
Sod1 (Cu/Zn)	CG11793	RPRC006756	XP_311594	XP_002432766	XP_968284
Sod2 (Mn)	CG8905	RPRC008960	XP_314490	XP_002427902	XP_972440
Sod3 (Cu/Zn)	CG9027	RPRC0011796	XP_314137	XP_002423988	NP_00116126
CCS	CG17753	RPRC007484	XP_308747	XP_002432766?	XP_975577
Rsod	CG31028	RPRC008426	XP_321476	XP_002425949	XP_974671
Cat58	CG6871	RPRC007347	XP_314995	XP_002427710	XP_970103
Cat1	CG6871?	RPRC007347	XP_314995?	XP_002427710?	XP_970103?
Cat 47	CG6871?	RPRC009934	XP_314995?	XP_002427710?	XP_970103?
Gtpx1 (partial)	CG12013	RPRC015008	AAU93508	XP_002429001	NP_001164309
Gtpx2 (partial)	Not Identified	RPRC011108	XP_313166	Not Identified	XP_969867
Tpx1	CG1633	RPRC007595	XP_308081	XP_002425646	XP_970797
Tpx2	CG1274	RPRC015195	XP_308336	XP_002432091	XP_975268
Tpx3	CG5826	RPRC012922	XP_310704	XP_002429812	XP_967356
Tpx4	CG1274?	RPRC011126	XP_308336?	XP_002432091	XP_975268?
Tpx6	CG12405	RPRC015388	XP_320690	XP_002427383	XP_968419
Tpx6-like	CG3083	RPRC015401	XP_308753	XP_002424597	XP_970660
TrxR1	CG2151	RPRC006341	XP_310514	XP_002428198	XP_008191175, XP_008191173, XP_002428198
TrxR2 (2 isoforms/ 1 gene)	CG11401	RPRC014349	XP_310514	XP_002428198?	XP_008191173
Trx1	CG8993, CG8517	RPRC005123	XP_308583	XP_002430252	XP_970884
Trx2 (2 genes)	CG31884, CG3315, CG4193, CG13473	RPRC010298	XP_318603	XP_002424855	XP_967987
Trx3	CG3719	RPRC002351	XP_314234	XP_002427177	XP_008191864
Trx1-like1	CG5495	RPRC003717	XP_315465	XP_002423079	XP_974503
Trx1-like3/ERRP 44	CG9911	RPRC003252	XP_316887	XP_002425118	XP_971182
Trx1-like4A/Dim1	CG3058	RPRC012895	XP_317168	XP_002424719	XP_975428
Trx1-like9 (2genes)	CG4511	RPRC009459	XP_309682	XP_002427730	XP_970614
Trx1-like15	CG8297	RPRC013063	XP_309959	XP_002424279	XP_973169
Grx1	CG6852, CG7975	RPRC009996	XP_309539	XP_002430689	XP_008196796, XP_00819797
Grx2 (2 genes)	CG14407	RPRC007611	XP_312440	XP_002432885	XP_975383
Grx-like1	CG31559, CG12206	Not Identified	XP_310856	XP_002432500, XP_002432499	XP_008192036
Trx/Grx (2 isoforms/ 1 gene)	CG6523	RPRC012889	XP_311699	XP_002429466	XP_972466
Msr A	CG7266	RPRC002388	XP_320164	XP_002426843	XP_967272
Msr B	CG6584	RPRC011210	XP_003436334	XP_002425000	XP_008199303
Note: 1. Glutathione transferase (GST) genes in the bed bug genome which also serve as antioxidant enzymes are listed in the insecticide detoxification gene category
2. Three bacterial catalase genes that are not shown here were also annotated and these genes do not show significant similarity to insect catalases
