# Supplementary material for: Unique features of a global human ectoparasite identified through sequencing of the bed bug genome
Source: Nat Commun. 2016 Feb 2;7:10165. doi: 10.1038/ncomms10165 (PMC4740739; doi:10.1038/ncomms10165)
Supplement: Supplementary Data 6 — Details of ClOr family genes and proteins. [file ncomms10165-s7.xlsx]

## Sheet: Suppl. Data 6
Supplementary Data 6. Details of ClOr family genes and proteins. Columns are: Gene – the gene and protein name we are assigning (suffix FIX – assembly was repaired; INT – internal regions missing in assembly gap); OGS – the official gene number in the 13953 CLEC_v0.5.3 proteins (prefix is ClecTmpM); AUGUSTUS – presence or absence of at least a partial gene model in the AUGUSTUS set of 21739 prote…
Gene	OGS	AUGUSTUS	Scaffold	Coordinates	Strand	Introns	AAs	Comments
OrcoFIX	6196	yes	26	3261619-3266587	-	7	470	Assembly has stop codon
Or1	-	yes	9	6561861-6571307	-	4	396	New gene model
Or2	-	yes	62	294823-297997	-	4	397	New gene model
Or3	-	yes	5	16699980-16705312	+	7	394	New gene model
Or4	-	yes	5	16726426-16732533	+	7	397	New gene model
Or5	-	yes	5	16799436-16804286	-	8	378	New gene model
Or6	-	yes	61	2300796-2302521	-	6	387	New gene model
Or7	-	yes	13	6579976-6602119	-	9	417	New gene model
Or8	-	yes	13	6571714-6574721	-	9	413	New gene model
Or9	-	yes	2	11371716-11376226	+	7	360	New gene model
Or10	-	yes	40	2364980-2370656	-	7	386	New gene model
Or11	-	yes	40	2337510-2339033	-	6	386	New gene model
Or12FIX	-	yes	5	3674751-3700778	-	6	384	Fixed assembly gap
Or13	-	no	92	846498-850308	+	5	352	New gene model
Or14	-	no	92	856000-858592	+	5	367	New gene model
Or15	-	yes	32	3876361-3877994	+	4	386	New gene model
Or16	-	yes	81	408339-410547	+	4	382	New gene model
Or17	-	yes	81	405654-407034	-	4	383	New gene model
Or18a	-	yes	75	2230989-2235827	+	4	395	Alternatively spliced
Or18b	-	yes	75	2234185-2235827	+	4	395	Alternatively spliced
Or19	-	yes	5	13631468-13632945	+	6	377	New gene model
Or20	-	yes	5	13473054-13474736	+	6	378	New gene model
Or21	-	yes	6	10230814-10233287	-	5	373	New gene model
Or22	-	yes	13	4422304-4423609	+	3	370	New gene model
Or23	-	yes	16	8978900-8992750	+	5	371	New gene model
Or24	-	no	33	217915-221431	-	4	434	New gene model
Or25INT	-	no	13	3345761-3362248	-	2	303	Exons missing in gap
Or26INT	-	no	13	3312873-3341815	-	2	304	Exons missing in gap
Or27	-	yes	10	12400570-12402133	+	6	394	New gene model
Or28	-	yes	10	12421288-12424198	+	6	365	New gene model
Or29	-	yes	11	6285280-6288828	+	4	414	New gene model
Or30	-	yes	11	6294351-6296930	+	4	413	New gene model
Or31	-	yes	24	5100890-5112184	-	4	415	New gene model
Or32	12220	yes	102	40134-48895	+	5	433	Multiple changes
Or33	-	yes	49	4912382-4913889	-	5	405	New gene model
Or34	-	no	77	1243962-1246225	-	5	401	New gene model
Or35	-	yes	6	14099639-14101184	+	5	396	New gene model
Or36	-	yes	97	500575-503032	+	7	415	New gene model
Or37	-	yes	61	2628674-2645693	-	6	374	New gene model
Or38	10022	yes	76	1321250-1329396	-	5	390	Multiple changes
Or39	-	yes	9	12861745-12865685	+	10	425	New gene model
Or40	-	yes	4	16955837-16957387	+	4	433	New gene model
Or41	-	yes	4	16948781-16950326	-	4	430	New gene model
Or42	-	yes	95	788560-790681	+	4	391	New gene model
Or43	-	yes	25	5265229-5269143	-	5	407	New gene model
Or44	-	yes	11	2731074-2732480	-	4	385	New gene model
Or45	-	yes	11	2711636-2713134	+	6	372	New gene model
Or46	-	yes	117	495951-498802	-	4	377	New gene model
Or47	-	no	35	2470152-2472377	-	4	411	New gene model
