# Supplementary material for: Unique features of a global human ectoparasite identified through sequencing of the bed bug genome
Source: Nat Commun. 2016 Feb 2;7:10165. doi: 10.1038/ncomms10165 (PMC4740739; doi:10.1038/ncomms10165)
Supplement: Supplementary Data 7 — Details of ClIr family genes and proteins. [file ncomms10165-s8.xlsx]

## Sheet: Suppl. Data 7
Supplementary Data 7. Details of ClIr family genes and proteins. Columns are: Gene – the gene and protein name we are assigning (suffixes are FIX – assembly was repaired; NTE – N-terminus unidentified); OGS – the official gene number in the 13953 CLEC_v0.5.3 proteins (prefix is ClecTmpM); AUGUSTUS – presence or absence of at least a partial gene model in the AUGUSTUS set of 21739 proteins; Scaffo…
Gene	OGS	AUGUSTUS	Scaffold	Coordinates	Strand	Introns	AAs	Comments
Ir25a	11199	yes	82	25467-48669	-	16	920	Merge models
	11201
Ir8a	10869	yes	62	1341529-1356672	+	14	818	Minor changes
Ir93a	2676	yes	9	12711781-12715733	+	18	841	Multiple changes
Ir76b	8008	yes	53	3309921-3333585	-	8	528	Multiple changes
Ir68a	1394	yes	5	1854924-1858046	-	9	733	Add first exon
Ir21a	9439	yes	74	1526559-1533029	+	10	765	Multiple changes
Ir40a	3533	yes	14	9553889-9560575	+	12	557	Multiple changes
Ir41a	-	yes	15	7167740-7185296	-	10	627	New gene model
Ir41b	-	yes	11	8355414-8359019	-	9	629	New gene model
Ir41c	9847	yes	64	2110991-2113758	+	8	613	Multiple changes
Ir41dFIX	1587	yes	5	13993696-13987606	-	10	657	Fix assembly gap
Ir41eNTE	-	yes	5	14021383-14023118	-	7	428	N-terminus missing
Ir75a	1260	yes	4	8934132-8941880	+	8	600	Multiple changes
Ir75bNTE	-	yes	4	8952135-8954272	+	7	505	N-terminus missing
Ir75c	-	yes	4	8965907-8969110	+	8	600	New gene model
Ir75d	-	yes	4	8977085-8986240	+	8	585	New gene model
Ir75e	-	yes	43	395754-426237	-	9	595	New gene model
Ir75f	9040	yes	43	433169-435475	-	8	606	Add N-terminus
Ir75g	-	yes	43	439716-436149	+	8	616	New gene model
Ir75h	-	yes	10	6788789-6797831	+	8	602	New gene model
Ir75i	10821	yes	63	2574944-2580040	+	7	606	Multiple changes
Ir75j	-	yes	8	9303512-9310136	-	8	603	New gene model
Ir75k	9367	yes	61	2915634-2919791	-	10	615	Multiple changes
Ir75l	9366	yes	61	2911567-2914186	-	10	613	Multiple changes
Ir101	-	yes	21	5341573-5343372	-	0	599	New gene model
Ir102	-	yes	21	5433198-5435042	-	0	614	New gene model
Ir103	-	yes	21	3610326-3612167	+	0	613	New gene model
Ir104	-	yes	21	3613218-3617796	+	7	604	New gene model
Ir105	-	yes	21	3621016-3625868	+	7	622	New gene model
Ir106	-	yes	7	4489700-4493362	+	7	608	New gene model
