# Supplementary material for: Unique features of a global human ectoparasite identified through sequencing of the bed bug genome
Source: Nat Commun. 2016 Feb 2;7:10165. doi: 10.1038/ncomms10165 (PMC4740739; doi:10.1038/ncomms10165)
Supplement: Supplementary Data 8 — Details of ClGr family genes and proteins. [file ncomms10165-s9.xlsx]

## Sheet: Suppl. Data 8
Supplementary Data 8. Details of ClGr family genes and proteins. Columns are: Gene – the gene and protein name we are assigning (suffix FIX – assembly was repaired); OGS – the official gene number in the 13953 CLEC_v0.5.3 proteins (prefix is ClecTmpM); AUGUSTUS – presence or absence of at least a partial gene model in the AUGUSTUS set of 21739 proteins; Scaffold – the genome assembly scaffold ID …
Gene	OGS	AUGUSTUS	Scaffold	Coordinates	Strand	Introns	AAs	Comments
Gr1	-	yes	16	1038143-1040365	+	5	394	New gene model
Gr2	-	yes	16	5927731-5929577	+	6	396	New gene model
Gr3	-	yes	16	5931934-5933726	+	6	376	New gene model
Gr4	-	yes	16	5934615-5936629	-	6	377	New gene model
Gr5	-	no	97	2093868-2095452	-	4	385	New gene model
Gr6	12690	yes	93	146016-149833	-	3	380	Multiple changes
Gr7A	-	yes	25	2715938-2723383	-	3	383	Alternatively spliced
Gr7B	-	yes	25	2715938-2720211	-	3	370	Alternatively spliced
Gr8	-	yes	25	2709911-2711526	+	3	374	New gene model
Gr9A	-	no	49	1532312-1549901	+	3	345	Alternatively spliced
Gr9B	-	no	49	1539641-1549901	+	3	344	Alternatively spliced
Gr9C	-	yes	49	1542897-1549901	+	3	344	Alternatively spliced
Gr9D	-	yes	49	1548664-1549901	+	3	338	Alternatively spliced
Gr10A	-	yes	49	1556335-1597520	+	3	363	Alternatively spliced
Gr10B	-	no	49	1573259-1597520	+	3	389	Alternatively spliced
Gr10C	-	yes	49	1580475-1597520	+	3	361	Alternatively spliced
Gr10D	-	yes	49	1595420-1597520	+	3	347	Alternatively spliced
Gr11	-	yes	49	1599214-1615743	+	3	357	New gene model
Gr12A	-	yes	32	1464269-1479502	-	3	387	Alternatively spliced
Gr12B	-	yes	32	1464269-1475873	-	3	386	Alternatively spliced
Gr12CFIX	-	no	32	1464269-1470563	-	3	369	Fix assembly gap
Gr13A	-	yes	32	1437872-1457678	-	3	390	Alternatively spliced
Gr13B	-	yes	32	1437872-1446323	-	3	385	Alternatively spliced
Gr13C	-	yes	32	1437872-1440199	-	3	369	Alternatively spliced
Gr13D	-	yes	32	1437872-1439183	-	3	380	Alternatively spliced
Gr14	-	yes	30	1575990-1580361	+	3	359	New gene model
Gr15	-	yes	30	1566046-1570205	-	3	366	New gene model
Gr16	-	yes	30	1561948-1565806	+	3	361	New gene model
Gr17	-	yes	13	7788778-7790770	+	3	361	New gene model
Gr18	-	yes	113	596219-597421	-	3	342	New gene model
Gr19	-	yes	11	3062344-3069121	+	3	356	New gene model
Gr20	-	no	10	3458603-3460538	+	3	368	New gene model
Gr21	-	no	10	3460794-3463915	-	3	358	New gene model
Gr22	-	no	24	8408174-8410440	-	3	337	New gene model
Gr23	-	yes	15	3278650-3279944	+	3	370	New gene model
Gr24	-	no	70	214895-221129	-	3	356	New gene model
