# Supplementary material for: Unique features of a global human ectoparasite identified through sequencing of the bed bug genome
Source: Nat Commun. 2016 Feb 2;7:10165. doi: 10.1038/ncomms10165 (PMC4740739; doi:10.1038/ncomms10165)
Supplement: Supplementary Data 9 — Clock genes identified in the bed bug genome. [file ncomms10165-s10.xlsx]

## Sheet: Suppl. Data 9
Supplementary Data 9. Clock genes identified in the bed bug genome
GENE	Genome Assembly	Exons	Length (aa)	Transcripts*
casein Kinase II ‐ alpha subunit (ckIIα)	Scaffold67	10 (7cds)	324	ClecTmpA011100‐RA
casein Kinase II ‐ beta subunit (ckIIß)	Scaffold41	5	207	ClecTmpM007640‐RA
Clock (Clk)	Scaffold1	15	549	ClecTmpA000211‐RA
clockwork orange (cwo)	Scaffold40	5	371	ClecTmpM008396‐RA
cycle (cyc)	Scaffold1	11	585	ClecTmpM000189‐RA
doubletime (dbt)	Scaffold1	7	400	ClecTmpM000480‐RA
par domain protein 1 (pdp1)	Scaffold47	6	261	ClecTmpM008918‐RA
period (per)	Scaffold40	24	1160	ClecTmpM008326‐RA
protein phosphatase 2 A catalic subunit (pp2A)	Scaffold24	5	309	ClecTmpM004648‐RA ClecTmpK004649‐RA
protein phosphatase PP2A 55 kDa regulatory subunit (pr55)	Scaffold2	9	447	ClecTmpM000768‐RA
shaggy (sgg)	Scaffold25	8	435	ClecTmpM006834‐RA
supernumerary limbs (slimb)	Scaffold9	11	546	ClecTmpM002476‐RA
timeless (tim)	Scaffold110	19	940	ClecTmpM008326‐RA
timeout/timeless2 (tim2)	Scaffold23	28	1062	ClecTmpM005028‐RA ClecTmpM005030‐RA
vrille (vri)	Scaffold34	2	410	ClecTmpA007166‐RA
* Transcripts in red were incomplete
