# Supplementary material for: Unique features of a global human ectoparasite identified through sequencing of the bed bug genome
Source: Nat Commun. 2016 Feb 2;7:10165. doi: 10.1038/ncomms10165 (PMC4740739; doi:10.1038/ncomms10165)
Supplement: Supplementary Data 10 — Number of putative cuticle protein genes per family in the bed bug genome. [file ncomms10165-s11.xlsx]

## Sheet: Suppl. Data 10
Supplementary Data 10. Number of putative cuticle protein genes per family in the bed bug genome.
						CPR
Twd	CPF	CPFL	CPAP1	CPAP3	Dumpy	RR-1	RR-2	RR-3	Other	CPRL	Unclassified	Total
3	5	1	15	6	1	18	70	1	32	17	104	273
