# Supplementary material for: Unique features of a global human ectoparasite identified through sequencing of the bed bug genome
Source: Nat Commun. 2016 Feb 2;7:10165. doi: 10.1038/ncomms10165 (PMC4740739; doi:10.1038/ncomms10165)
Supplement: Supplementary Data 11 — Cuticle protein-encoding gene glusters in the bed bug genome. [file ncomms10165-s12.xlsx]

## Sheet: Suppl. Data 11
Supplementary Data 11. Cuticle protein-encoding gene glusters in the bed bug genome.
	Scaffold#	# Genes	Type	length (bp)	Density (Kbp/gene)
1	2	19	CPR (RR-2) /CPRL	650000	34.2
2	25	15	CPR (RR-1)	920000	61.3
3	13	15	unclassified	247000	16.5
4	1	13	CPR (RR-2)	280000	21.5
5	71	13	unclassified	126000	9.7
6	24	12	CPR (RR-2)	130000	10.8
7	9	7	CPF/CPFL/CPAP1	580000	82.9
8	35	7	CPR (other/resilin)	358000	51.1
9	63	7	unclassified	190000	27.1
10	23	7	unclassified	160000	22.9
11	2	7	CPR (RR-2)	120000	17.1
12	31	7	CPR (RR-2)	60000	8.6
13	46	6	CPR (other)/CPAP3	350000	58.3
14	35	5	unclassified	130000	26
15	71	5	unclassified	73000	14.6
16	21	5	CPR (RR-2)	40000	8
17	7	5	unclassified	29000	5.8
18	25	4	unclassified	100000	25
19	7	4	CPR (RR-1/other)	73000	18.3
20	54	4	unclassified	41000	10.3
21	59	4	unclassified	25000	6.3
22	91	3	CPR (other)	335000	111.7
23	7	3	unclassified	290000	96.7
24	55	3	unclassified	178000	59.3
25	71	3	CPR (RR-2)	90000	30
26	95	3	CPR (RR-2)	85000	28.3
27	45	3	CPR (RR-2)	55000	18.3
28	27	3	unclassified	45000	15
29	54	3	unclassified	37000	12.3
Total		195		5797000	29.7
