# Supplementary material for: Unique features of a global human ectoparasite identified through sequencing of the bed bug genome
Source: Nat Commun. 2016 Feb 2;7:10165. doi: 10.1038/ncomms10165 (PMC4740739; doi:10.1038/ncomms10165)
Supplement: Supplementary Data 12 — Summary of the repertoire of digestive genes in Cimex lectularius. [file ncomms10165-s13.xlsx]

## Sheet: Suppl. Data 12
Supplementary Data 12. Summary of the repertoire of digestive genes in Cimex lectularius
Putative Proteins	C. lectularius	R. prolixus	A. pisum	N. lugens	P. humanus	A. gambiae	D. melanogaster	T. castaneum
Serine protease	87	91	121	90 (Bao et al 2014)	67	305 (Christophides et al 2002)	204 (Ross et al 2003)	~160 (Broehan et al, 2010)
CatB	8	≥ 2 * (Ribeiro et al 2014)	29			4	2 (Rispe et al 2008)	10
CatD	19	≥ 17 * (Ribeiro et al 2014)	1		1	1	1	1
CatL	9	≥ 6 * (Ribeiro et al 2014)	2			4	10 (Kumar et al 2013)	13
Peptidase C13	3		6			1	1 (Grbić et al 2011)	1 (Grbić et al 2011)
carboxypeptidae B (peptidase M14)	5		2			15	21
carboxypeptidase S10	7		6			4
carboxypeptidase S28	5		7			10
Aminopeptidase N	22		48			22
Pancreatic lipase	22		17			16	25
Note: * Digestive tract transcriptome data (Ribeiro et al., 2014)
