# Supplementary material for: Unique features of a global human ectoparasite identified through sequencing of the bed bug genome
Source: Nat Commun. 2016 Feb 2;7:10165. doi: 10.1038/ncomms10165 (PMC4740739; doi:10.1038/ncomms10165)
Supplement: Supplementary Data 13 — Number of loci within the genomes of arthropod species encoding the five classes of histones. [file ncomms10165-s14.xlsx]

## Sheet: Suppl. Data 13
Supplementary Data 131. Number of loci within the genomes of arthropod species encoding the five classes of histones.
	Aedes aegypti	Apis mellifera	Acyrthosiphon pisum	Oncopeltus faciatus	Cimex lectularius	Daphnia pulex	Tetranychus urticae	Ixodes scapularis	Strigamia
H1	6	2	6	n/a	4	5	1	4	3
H2A	19	6	5	3	14	10	4	6	7
H2B	11	5	5	4	6	12	7	4	15
H3	18	6	7	3	13	10	6	4	4
H4	15	4	5	2	8	6	3	1	4
1 Orthologs for A. aegypti, D. pulex, T. urticae and I. scapularis were obtained by BLAST analysis. Ortholgs for A. mellifera and A. pisum were obtained from published literature (Lyko et al., 20110; Rider et al., 2010).
