# Supplementary material for: Unique features of a global human ectoparasite identified through sequencing of the bed bug genome
Source: Nat Commun. 2016 Feb 2;7:10165. doi: 10.1038/ncomms10165 (PMC4740739; doi:10.1038/ncomms10165)
Supplement: Supplementary Data 14 — Cimex autophagy associated genes. [file ncomms10165-s15.xlsx]

## Sheet: Suppl. Data 14
Supplementary Data 14: Cimex autophagy associated genes
Gene	Symbol	Cimex	Drosophila	Anopheles	Tribolium	Rhodnius	Pediculus	Status	Notes
26S proteasome non-ATPase regulatory subunit 5-like		CLEC007751	AAL39843	XP_321631	XP_969098	RPRC008038	XP_002429774	Approved
Autophagy related gene 13	Atg13	CLEC000332	NP_649796	XP_315727	XP_008200081	RPRC012295	XP_002431996	Approved
Autophagy related gene 2	Atg2	CLEC010004	NP_647748	XP_312964	XP_008199970	RPRC011058	XP_002427653	Approved
Autophagy related gene 3	Atg3	CLEC005511	NP_649059	XP_309926	XP_008199299	RPRC008742	XP_002431060	Approved
Autophagy related gene 4	Atg4	CLEC005624	NP_001259852	XP_316946	XP_972923	RPRC015393	XP_002424782	Approved
Autophagy related gene 6	Atg6	CLEC006228	NP_651209	XP_310418	XP_008195616	RPRC006439	XP_002429114	Approved
Autophagy related gene 8	Atg8	CLEC002365	NP_727447	XP_312238	XP_973073	RPRC014434	XP_002424431	Approved	Mislabeled in other species as a GABA receptor
Autophagy related gene 9	Atg9	CLEC011740	NP_611114	XP_321322	XP_968896	RPRC003473	XP_002432234	Approved
Beclin 1-associated autophagy-related key regulator-like	BECN1	CLEC011140	NP_651669	XP_320296	EFA09734	RPR001958	XP_002432111	Approved
Caspase1	CASP1	CLEC006064	NP_476974	XP_316795	EFA01345	RPRC0111129	XP_002425823	Approved
Caspase2	CASP2	CLEC001510	NP_524551	XP_316795	XP_967501	RPRC003946	XP_002431574	Approved
FK506 binding protein	FK506-bp	CLEC004234	NP_524364	XP_308400	XP_008196761	RPRC004688	XP_002426257	Approved
phosphatidylinositol 3-kinase catalytic subunit type 3	pik3c3	CLEC002365	CAA68185	XP_319464	XP_968035	RPRC005288	XP_002428259	Approved
serine/threonine-protein kinase ULK2	ULK2	CLEC009361	NP_648601	XP_309350	XP_970539	RPRC009624	XP_002426052	Approved
inhibitor of apoptosis	iap	CLEC000779	AAC46988	XP_001237095	XP_975027	RPRC007068	XP_002423703	Approved
Accession numbers are for the protein
Rhodinius was done has vectorbase accession numbers where all others have NCBI
Highlighted text indicate where several genes match to the same gene model, which could represent a reduction or lack of duplication events
