# Supplementary material for: Unique features of a global human ectoparasite identified through sequencing of the bed bug genome
Source: Nat Commun. 2016 Feb 2;7:10165. doi: 10.1038/ncomms10165 (PMC4740739; doi:10.1038/ncomms10165)
Supplement: Supplementary Data 15 — Cimex heat shock associated genes. [file ncomms10165-s16.xlsx]

## Sheet: Suppl. Data 15
Supplementary Data 15. Cimex heat shock associated genes
Gene	Symbol	Cimex	Drosophila	Anopheles	Tribolium	Rhodnius	Pediculus	Status	Notes
Protein lethal 2		CLEC009237	NP_523827	XP_308606	XP_008196263	RPRC015293	XP_002428218	Approved
Putative small heat shock protein		CLEC009223	NP_523827	XP_308606	XP_974390	RPRC015293	XP_002423711	Approved
Heat shock protein 67B2	Hsp67B2	CLEC002392	NP_651210	XP_001687902	EFA03724	RPRC015293	XP_002428902	Approved
Heat shock protein cognate 5	Hsc5	CLEC010413	NP_523741	XP_309825	XP_975386	RPRC013386	XP_002428084	Approved
Heat shock protein 70-2	Hsp70-2	CLEC010822	NP_727563	XP_313085	XP_008200986	RPRC010252	XP_002430576	Approved
Heat shock cognate protein 70	Hsc70	CLEC003715	NP_524356	XP_001689308	EFA12382	RPRC004310	XP_002422844	Approved
Hypoxia upregulated protein 1-like		CLEC011418	NP_569995	XP_321225	XP_973490	RPRC010525	XP_002432881	Approved
Heat shock protein 70-1	Hsp70-1	CLEC002762	NP_524927	XP_001689308	NP_001164199	RPRC009759	XP_002424327	Approved
Heat shock protein 70-3	Hsp70-3	CLEC010952	NP_524474	XP_001689308	NP_001164199	RPRC000930	XP_002327646	Approved
Heat shock protein 70 cognate 5	Hsc70-5	CLEC013143	AAA28628	XP_309825	XP_975386	RPRC013386	XP_002428084	Approved	These were better hits than for those for Hsc5
Heat shock protein 70-4	Hsp70-4	CLEC005841	NP_524474	XP_315042	NP_001164098	RPRC009759	XP_002424327	Approved
21.5 kDa heat shock protein		CLEC001008	NP_608326	XP_003437143	XP_973685	RPRC008537	XP_002433279	Approved
predicted heat shock protein		CLEC004858	AAL13990	XP_309567	XP_008199015	RPRC005100	XP_002425150	Approved
Accession numbers are for the protein
Rhodinius was done has vectorbase accession numbers where all others have NCBI
Highlighted text indicate where several genes match to the same gene model, which could represent a reduction or lack of duplication events
