# Supplementary material for: Unique features of a global human ectoparasite identified through sequencing of the bed bug genome
Source: Nat Commun. 2016 Feb 2;7:10165. doi: 10.1038/ncomms10165 (PMC4740739; doi:10.1038/ncomms10165)
Supplement: Supplementary Data 16 — Summary information for all annotated Hox genes. [file ncomms10165-s17.xlsx]

## Sheet: Suppl. Data 16
Supplementary Data 16. Summary information for all annotated Hox genes
Gene	Scaffold: start..end	Locus length	Number of CDS exons	Annotation status
Hox cluster:
Hox1 (lab)	Scaffold8:6072722..6171469	98748	2	complete
Hox2 (pb)	Scaffold8:5828310..5974576	146268	3	complete
Hox3 (zen)	Scaffold8:5665935..5680724	14791	3	complete
Hox4 (Dfd)	Scaffold8:5428996..5470777	41782	2	complete
Hox5 (Scr)	Scaffold8:5142759..5210366	67609	2	complete
Hox6 (ftz)	Scaffold8:5088325..5089360	1036	2	complete
Hox7 (Antp)	Scaffold8:4681179..4697122	15944	2	complete
Hox8 (Ubx)	Scaffold8:3887564..4131091	243528	2	complete
Hox9 (abd-A)	Scaffold8: 3337986..3434811	96826	3	complete
Hox10 (Abd-B)	Scaffold8: 2703462..2730005	26544	3	complete
Iro-C cluster:
iroquois	Scaffold47:546,259..683,526	137268	7	complete
mirror	Scaffold47:292,271..391,596	99326	5 or 6	complete
			(2 isoforms)
