# Supplementary material for: Unique features of a global human ectoparasite identified through sequencing of the bed bug genome
Source: Nat Commun. 2016 Feb 2;7:10165. doi: 10.1038/ncomms10165 (PMC4740739; doi:10.1038/ncomms10165)
Supplement: Supplementary Data 17 — putative prepropeptides and peptide receptors predicted from the bed bug genome. [file ncomms10165-s18.xlsx]

## Sheet: Suppl. Data 17
Supplementary Data 17. putative prepropeptides and peptide receptors predicted from the bed bug genome.
Prepropeptide name	scaffold location	putative receptor	Drosophila homolog	scaffold location
ACP	9:9306170-9313084	ACPR	n.e.	38:350362-626118
Adipokinetic hormone (AKH)	69: 519,350-519,150	AKHR	CG11325	3:11809584-11802794
Allatostatin-A	3:11092998-1109309	AstAR	CG2872	75:2220-253495
(AST-A)
Allatostatin-C	11:4487168-4507300	AstCR	CG7285
(AST-C)			CG13702
Allatostatin-CC	11:4249417-4249002
AST-CC
Allatotropin	13:2340895-1241074	ATR	n.e.	16:8815808-8965613
Bursicon alpha	81: 943414-943878	rickets	CG8930	19:7620356-7645194
Bursicon beta	81: 938416-939284	rickets	CG8930	19:7620356-7645194
Calcitonin-like DH	101:1870044-1870188	DH31R	CG32843	2:6992332-6956227*
(DH31)		hector-like 1	CG4395	116:414132-454085
		hector-like 2	CG4395	117:503503-564498
CAPA (periviscero-kinins, pyrokinin-1)	7:11281310-11294557	PK1R	CG9918	24:4932677-5083979
		CAPAR	CG14575	6:12477055-12527606
CCAP	65:858145-858772	CCAPR-1	CG33344	32:4747464-4788314
		CCAPR-2	CG33344	90:693972-700987
CCHamide-1	5: 1556140-1581248#	CCHaR-1	CG30106	38:3658764-3659906
		CCHaR-2	CG14593	38:3976866-3977870
CCHamide-2	61:1324439-1366066	CCHaR-1	CG30106	38:3658764-3659906
		CCHaR-2	CG14593	38:3976866-3977870
CNMamide	11:4583742-7583780#
Corazonin	10:15594182-15594524	CrzR	CG10698	2:10949693-10947682
CRF-like diuretic hormone (DH44)	8:8855809-8711168	DHR-1	CG8422	33:2041664-1979986
		DHR-2	CG12370	2:6533592-6397195
Ecdysis-triggering hormone (ETH)	8:13550169-13551159	ETHR	CG5911	11:6957813-7217455
Eclosion hormone (EH)	6:9555160-9548652
Elevenin	99:555779-555094
FMRFamide-like peptide	3:7469091-7470207	FMRFaR	CG2114	122:866200-869439
Glycoprotein hormone alpha2 (GPA2)	17:8,762,820-8,770,389
Glycoprotein hormone beta5 (GPB5)	17:8,844,690-8,878,900
hugin/pyrokinin-2	39:5576278-5576132#	PKR cand1	CG8784	6:3846458-3810976*
(PBAN-like)			CG8795
Insulin-like peptide 1 (IGF-like, putative IGF homolog)	3: 13766534-13791750	InsR-1		12:1250979-1298217
Insulin-like peptide 2 (insulin-like, insulin homolog)	3: 6846944-6853148	InsR-1		12:1250979-1298217
Ion-transport peptide (ITP)	76:2612893-2627480
Kinin	9:741643-770873	KininR	CG10626	25:647403-572948*
Myoinhibiting peptide (MIP)	3:7174257-7178558
Myosuppressin	101:1241776-1301556	MsR	CG8985	16:5668497-5669696
(MS)			CG43745
Neuroparsin-1	34:1124837-1138598
Neuroparsin-2	75:1888428-1885788
Neuroparsin-3	75:1893683-1894019
Neuroparsin-4	75:1906914-1938761
Neuropeptide F	64:1622629-1667640	NPFR	CG1147	71:1771494-1139119
(NPF)
Neuropeptide-like precursor 1 (NPLP1)	6:3195692-3528835
Neuropeptide-like precursor 3 (NPLP3)$	42:3435775-3437281
Neuropeptide-like precursor 4 (NPLP4)$	13:6575809-6575348-
NVP-like	38: 4,166,583-4,161,344
Orcokinin	60:2814127-2891290
Pigment-dispersing factor (PDF)	28:4474551-4470721	PDF-R	CG13758	13:8081549-8064684*
Proctolin	6:413462-377615	ProcR(?)	CG6986	1:32348019-32403816
			CG33696
Prothoracicotropic hormone (PTTH)	6: 1377067-1367599
RYamide	20:274355-372886	RYaR	CG5811	2:18628869-18833105
SEFLamide	81:58985-59063
SIFamide	21:2322600-2322200	SIFaR-1	CG10823	6:9259296-9525369
		SIFaR-2	CG10823	95:1030007- 970389
short neuropeptide F	61:3148692-3197866	sNPFR	CG7395	115:315474-428881
(sNPF)
Sulfakinin	44:1549057-1549356	SKR-1	CG32540	82:1382060-1665521
(SK)		SKR-2	CG42301	68:1474422-1557901*
Tachykinin-related peptide (TRPs)	9:7386839-7387369	TK-R99D homolog	CG7887	2:19213239-19416283
WAARamide	9:730308-73282	TK-R86C homolog	CG6515	10:4339956-4467820
(Natalisin)
n.i.		GHR/secretinR-like	n.e.	2:10968077- 10961640
n.i.		CG30340-like	CG30340	30:982738-1138773
n.i.		LutropinR/CGHR-like	n.e.	31:5996654-6007594*
n.i.		Lgr1-like		50:2068567- 6007594
n.i.		TrissinR?	CG34381	37:1542853-1661170
n.i.		NPYR2	CG30340	1:33262626-33258226
n.i.		TKR/NYR-like	n.e.	54:398121-434982
n.i.		NPY-like		11:4780570-4901828
n.i.		moody1	CG4322	85:1321384-1322789
n.i.		moody2	CG4313	85:751864-1095971
# only partial sequence containing the bioactive peptide(s); N and/or C-terminus is missing
* N and/or C-terminus is missing
$ not a neuropeptide, but a cuticular peptide. Homologs have been classified as "neuropeptides" in the annotation of the Tribolium gene. Zach Adelman has taken them up in his annotation of Cimex cuticular peptides.
