# Supplementary material for: Unique features of a global human ectoparasite identified through sequencing of the bed bug genome
Source: Nat Commun. 2016 Feb 2;7:10165. doi: 10.1038/ncomms10165 (PMC4740739; doi:10.1038/ncomms10165)
Supplement: Supplementary Data 18 — putative aminergic receptors predicted from the bed bug genome. [file ncomms10165-s19.xlsx]

## Sheet: Suppl. Data 18
Supplementary Data 18. putative aminergic receptors predicted from the bed bug genome.
Amine	putative receptor	Drosophila homolog	scaffold location
Octopamine	Oct alpha	CG3856	2:8111254- 8173104
Octopamine	Oct alpha 1	CG6919	10:10858972-11149180
Octopamine	Oct alpha 2	CG33976	60:404805-459017
Octopamine	Oct alpha 3	CG42244	2:3391050-2980982
Tyramine	TYR1	CG7485	9:2451261-2452649
Dopamine	Dop1R1	CG9652	11:2065717-2082506*
Dopamine	Dop2R	CG33517	126:124602-125804
Dopamine	Dop1R2	CG18741	54: 632178-631876/ 1424821-1424510
Dopamine	DopEcR	CG18314	1:9906763-9022532
Serotonin	5-HT1 alpha	CG16720	49:1765759-1846280*
Serotonin	5-HT1 beta	CG15113	10:7761745-7694869*
Serotonin	5-HT2A	CG1056	61:567069-483720
Serotonin	5-HT2B	CG42796	61:377660-365275
Serotonin	5-HT7	CG12073	2:153262-154158 and 49:92478-94339
Acetylcholine	mAChR-A	CG4356	25:5750706-5868165*
Acetylcholine	mAChR-B	CG7918	61:3269993-3266788*
n.i.	CG18208-like	CG18208	11:571936-16305
n.i.	CG12796-like	CG12796	30:1138773-982738
n.i.	CG13579-like	CG13579	77:2273433-2582436
* N and/or C-terminus is missing
