# Supplementary material for: Unique features of a global human ectoparasite identified through sequencing of the bed bug genome
Source: Nat Commun. 2016 Feb 2;7:10165. doi: 10.1038/ncomms10165 (PMC4740739; doi:10.1038/ncomms10165)
Supplement: Supplementary Data 19 — B vitamin metabolic genes. [file ncomms10165-s20.xlsx]

## Sheet: Suppl. Data 19
Supplementary Data 19. B vitamin metabolic genes
Biotin
Gene	Symbol	Cimex	Drosophila	Anopheles	Tribolium	Rhodnius	Pedicules
3-oxoacyl-[acyl-carrier-protein] synthase		CLEC001887	CG12170	AGAP002809	TC011607	RPRC002838	PHUM291700
Holocarboxylase synthetase		CLEC003217	CG14670	AGAP001481	TC015419	RPRC001808	PHUM492490
Vanin-like		CLEC007710	CG32754	AGAP010733	TC001474	RPRC005734	PHUM366980
Folate
Gene	Symbol	Cimex	Drosophila	Anopheles	Tribolium	Rhodnius	Pedicules
GTP cyclohydrolase 1		CLEC005221	CG9441	AGAP006441	TC010564	RPRC004755	PHUM249410
Alkaline phosphatase	Aph-4	CLEC003043	CG8147	AGAP001684	TC006657	RPRC001092	PHUM129510
Alkaline phosphatase		CLEC003043	CG8105	AGAP001684	TC004922	RPRC006863	PHUM129510
Alkaline phosphatase		CLEC003043	CG5656	AGAP001684	TC006657	RPRC006863	PHUM193940
Alkaline phosphatase		CLEC008008	CG5361	AGAP010596	TC006658	RPRC006863	PHUM193940
Alkaline phosphatase		CLEC003043	CG5150	AGAP011302	TC004922	RPRC006863	PHUM193940
Dihydropteridine reductase	Dhpr	CLEC000446	CG4665	AGAP002534	TC004773	RPRC010185	PHUM515990
Molybdenum cofactor biosynthesis protein 1	Mocs1	CLEC002760	CG33048	AGAP006072	TC000610	RPRC007521	PHUM338330
Alkaline phosphatase		CLEC003043	CG3292	AGAP007300	TC007539	RPRC014817	PHUM129520
Alkaline phosphatase		CLEC003043	CG3290	AGAP007300	TC007539	RPRC006863	PHUM129520
Alkaline phosphatase		CLEC003043	CG3264	AGAP010596	TC007539	RPRC014817	PHUM129520
gamma-glutamyl hydrolase		CLEC001365	CG32155	AGAP006670	TC003035	RPRC004251	PHUM191920
folylpolyglutamate synthase		CLEC009300	CG31773	AGAP004679	TC000540	RPRC014412	PHUM489080
folylpolyglutamate synthase		CLEC009300	CG2543	AGAP004679	TC000540	RPRC000005	PHUM489080
Alkaline phosphatase		CLEC003043	CG1809	AGAP001684	TC006657	RPRC006863	PHUM129520
6-pyruvoyltetrahydropterin		CLEC001046	CG16784	AGAP008730	TC015575	RPRC004569	PHUM161370
Alkaline phosphatase		CLEC008008	CG16771	AGAP013541	TC005739	RPRC015846	PHUM082950
Dihydrofolate reductase	Dhfr	CLEC011711	CG14887	AGAP010278	TC030679	RPRC013989	PHUM574420
Alkaline phosphatase 4	Aph-4	CLEC008008	CG1462	AGAP011302	TC007539	RPRC006863	PHUM193940
Sepiapterin reductase	Sptr	CLEC004372	CG12117	AGAP008000	TC006384	RPRC005086	PHUM366100
		CLEC004372	CG12116	AGAP008000	no sig match	RPRC005086	PHUM366100
Alkaline phosphatase		CLEC003043	CG10827	AGAP010596	TC004922	RPRC014817	PHUM129520
Alkaline phosphatase		CLEC008008	CG10592	AGAP011302	TC006657	RPRC006863	PHUM193940
Molybdenum cofactor synthesis 2	Mocs2	CLEC011466	CG10238	AGAP013168	TC009192	RPRC012291	PHUM458250
Nicotinate and Nicotinamide Metabolism
Gene	Symbol	Cimex	Drosophila	Anopheles	Tribolium	Rhodnius	Pedicules
5'-nucleotidase		CLEC003121	CG11883	AGAP007730	TC009234	RPRC008744	PHUM228730
nicotinamide mononucleotide adenyltransferase	Nmnat	CLEC003128	CG13645	AGAP009543	TC012307	RPRC004845	PHUM457110
purine nucleoside phosphorylase		CLEC012276	CG16758	AGAP005945	TC003914	RPRC009460	PHUM305900
purine nucleoside phosphorylase		CLEC012276	CG18128	AGAP005945	TC003914	RPRC009460	PHUM305900
Ecto-5'-nucleotidase 2	NT5E-2	CLEC003330	CG30104	AGAP003629	TC000798	RPRC006632	PHUM106700
Cytosolic purine 5'-nucleotidase		CLEC013078	CG32549	AGAP000380	TC002083	RPRC011816	PHUM227090
NAD+ kinase		CLEC009598	CG33156	AGAP011122	TC006614	RPRC005309	PHUM127760
cytosolic 5'-nucleotidase IIIB	cN-IIIB	CLEC011041	CG3362	AGAP010681	TC007393	RPRC001486	PHUM076310
nicotinate phosphoribosyltransferase		CLEC007598	CG3714	AGAP008516	TC001634	RPRC010016	PHUM455040
Ecto-5'-nucleotidase 2	NT5E-2	CLEC003330	CG42249	AGAP003629	TC000798	RPRC006632	PHUM106700
Ecto-5'-nucleotidase 2	NT5E-2	CLEC003330	CG42249	AGAP003629	TC000798	RPRC006632	PHUM106700
putative glutamine-dependent NAD(+) synthetase		CLEC009538	CG9940	AGAP000112	TC007403	RPRC004427	PHUM357570
One Carbon Pool by Folate
Gene	Symbol	Cimex	Drosophila	Anopheles	Tribolium	Rhodnius	Pedicules
aldehyde dehydrogenase		CLEC002138	CG8665	AGAP003652	TC015614	RPRC003294	PHUM307790
NOT FOUND			CG7560
aminomethyltransferase		CLEC002216	CG6415	AGAP001124	TC015522	RPRC010333	PHUM003220
pugilist	pug	CLEC011736	CG4067	AGAP002830	TC010593	RPRC011102	PHUM025050
5-formyltetrahydrofolate cyclo-ligase		CLEC012478	CG34424	AGAP002303	TC008903	RPRC000180	PHUM366500
Thimidylate synthase	Ts	CLEC010268	CG3181	AGAP010457	TC007732	RPRC002553	PHUM122980
adenosine 3	ade3	CLEC002941	CG31628	AGAP009786	TC005772	RPRC003183	PHUM292430
Serine hydroxymethyltransferase		CLEC002516	CG3011	AGAP001065	TC015993	RPRC008483	PHUM009620
NAD-dependent methylenetetrahydrofolate dehydrogenase	Nmdmc	CLEC002374	CG18466	AGAP004677	TC005370	RPRC010041	PHUM125130
methionyl-tRNA formyltransferase		CLEC004119	CG1750	AGAP000398	TC000873	RPRC009629	PHUM105880
bifunctional purine biosynthesis protein PURH		CLEC003784	CG11089	AGAP001423	TC004437	RPRC005736	PHUM009650
Pantothenate CoA Biosynthesis
Gene	Symbol	Cimex	Drosophila	Anopheles	Tribolium	Rhodnius	Pedicules
Bifunctional coenzyme A synthase	Ppat-Dpck	CLEC000753	CG10575	AGAP005460	TC005305	RPRC007415	PHUM004620
Collapsin Response Mediator Protein	CRMP	CLEC011931	CG1411	AGAP003124	TC010876	RPRC002380	PHUM513380
dihydropyrimidine dehydrogenase (NADP+)		CLEC004864	CG2194	AGAP001021	TC010364	RPRC000942	PHUM424200
beta-ureidopropionase		CLEC002615	CG3027	AGAP010229	TC015857	RPRC007936	PHUM200820
Septin-4		CLEC009274	CG30290	AGAP000768	TC006627	RPRC015125	PHUM437690
NOT FOUND			CG32099
phosphopantothenate-cysteine ligase	Ppcs	CLEC001361	CG5629	AGAP004311	TC004384	RPRC006533	PHUM259630
Fumble	fbl	CLEC002564	CG5725	AGAP011715	TC004491	RPRC006514	PHUM171500
Type II Pantothenate kinase		CLEC004128	CG5828	AGAP010073	TC013906	RPRC005749	PHUM157550
Branched-chain-amino-acid aminotransferase		CLEC012969	CG1673	AGAP000011	TC000403	RPRC015273	PHUM008320
Riboflavin
Gene	Symbol	Cimex	Drosophila	Anopheles	Tribolium	Rhodnius	Pedicules
FAD-Synthase Like		CLEC007391	CG16848	AGAP002740	TC000136	RPRC002622	PHUM294370
Riboflavin Kinase Like		CLEC010921	CG2846	no sig. match	TC009022	RPRC005381	PHUM450170
primo-2	primo-2	CLEC008956	CG33747	AGAP004079	TC002004	RPRC013393	PHUM447820
primo-1	primo-1	CLEC008956	CG33748	AGAP004079	TC002004	RPRC013393	PHUM447820
Prophenoloxidase 1	PPO1	CLEC001331	CG42639	AGAP004975	TC000325	RPRC008282	PHUM448900
Prophenoloxidase 1	PPO1	CLEC001128	CG42640	AGAP006258	TC000325	RPRC008242	PHUM448900
FAD-Synthase Like		CLEC007391	CG4407	AGAP002740	TC000136	RPRC002622	PHUM294370
Prostatic acid phosphatase like		CLEC008634	CG6656	AGAP007400	TC015556	RPRC012000	PHUM576780
Acid phosphatase-1		CLEC001219	CG7899	AGAP002387	TC015811	RPRC012000	PHUM576780
Prostatic acid phosphatase like		CLEC002355	CG9449	AGAP007400	C015566	RPRC012000	PHUM576780
Prostatic acid phosphatase like		CLEC002355	CG9451	AGAP007400	C015566	RPRC012000	PHUM576780
Prostatic acid phosphatase like		CLEC002355	CG9452	AGAP007400	C015566	RPRC012000	PHUM576780
Lipoic Acid
Gene	Symbol	Cimex	Drosophila	Anopheles	Tribolium	Rhodnius	Pedicules
Lipoic acid synthase		CLEC000718	CG5231	AGAP010568	TC008166	RPRC011103	PHUM250990
NOT FOUND			CG8446
		CLEC009310	CG9804	AGAP000531	TC004433	RPRC005891	PHUM411880
Pyridoxal
Gene	Symbol	Cimex	Drosophila	Anopheles	Tribolium	Rhodnius	Pedicules
pyridoxical phosphate binding		CLEC003590	CG11899	AGAP004598	TC000542	RPRC006547	PHUM522250
pyridoxine kinase		CLEC003366	CG34455	AGAP005929	TC003259	RPRC015308	PHUM442820
NOT FOUND			CG12237
5-formyltetrahydrofolate cyclo-ligase		CLEC012477	CG31472	AGAP002227	TC012391	RPRC015467	PHUM170130
5-formyltetrahydrofolate cyclo-ligase		CLEC012477	CG31473	AGAP002227	TC012391	RPRC015467	PHUM170130
Thiamine Metabolism
Gene	Symbol	Cimex	Drosophila	Anopheles	Tribolium	Rhodnius	Pedicules
NOT FOUND			CG10581
cysteine desulfurylase		CLEC02950	CG12264	AGAP009094	TC014434	RPRC015405	PHUM507340
Thiamin pyrophosphokinase I		CLEC004035	CG14721	AGAP002968	TC000932	RPRC000784	PHUM522680
