# Supplementary material for: Unique features of a global human ectoparasite identified through sequencing of the bed bug genome
Source: Nat Commun. 2016 Feb 2;7:10165. doi: 10.1038/ncomms10165 (PMC4740739; doi:10.1038/ncomms10165)
Supplement: Supplementary Data 20 — List of UDP-glycosyltransferase genes in Cimex lectularius genome [file ncomms10165-s21.xlsx]

## Sheet: Suppl. Data 20
Supplementary Data 20. List of UDP-glycosyltransferase genes in Cimex lectularius genome
Name	Scaffold	Length (aa)	No. Exon	Remark
CLEC009905-1	Scaffold64	507	4
CLEC009905-2	Scaffold64	407	4	partial
CLEC009906	Scaffold64	507	4
CLEC009907	Scaffold64	507	4
CLEC007793	Scaffold41	520	6
CLEC001321	Scaffold4	516	6
CLEC001322	Scaffold4	520	6
