# Supplementary material for: Unique features of a global human ectoparasite identified through sequencing of the bed bug genome
Source: Nat Commun. 2016 Feb 2;7:10165. doi: 10.1038/ncomms10165 (PMC4740739; doi:10.1038/ncomms10165)
Supplement: Supplementary Data 21 — Bacterial Scaffolds in the C. lectularius assembly. [file ncomms10165-s22.xlsx]

## Sheet: Suppl. Data 21
Supplementary Data 21. Bacterial Scaffolds in the C. lectularius assembly
Scaffold name	Scaffold length	Read coverage	Species (Primary Blast hit)	Bacterial genome size
Scaffold 89	3091062	16.3	Staphylococcus xylosus strain SMQ-121 (gi|657167195|gb|CP008724.1|)	2757557
Scaffold 340	8339	19
Scaffold 570	47777	22.8
Scaffold 589	4066	14.1
Scaffold 717	6030	9.4
Scaffold 780	1254	21.4
Scaffold 988	1206	13.7
Scaffold 1033	1051	12.3
Scaffold 1111	1153	11.2
Scaffold 1244	1173	11.6
Scaffold 1285	1084	12.3
Scaffold 891	8678	124.4	Staphylococcus epidermidis ATCC 12228 plasmid pSE-12228-04, (gi|32470555|ref|NC_005005.1|)	17261
Scaffold 971	11934	84
Scaffold 1259	4534	109	Staphylococcus epidermidis PM221 plasmid 4 (gi|672712677|emb|HG813243.1|)	4439
Scaffold 1292	34735	59.5	Staphylococcus saprophyticus subsp. saprophyticus MS1146 plasmid pSSAP2	36907
			(gi|359690890|emb|HE616681.1|)
Scaffold 127	259506	626.5	Wolbachia endosymbiont of Cimex lectularius (gi|651086863|dbj|AP013028.1|)	1250060
Scaffold 134	157178	690.8
Scaffold 135	129178	621.7
Scaffold 138	119653	645.3
Scaffold 140	128311	636.3
Scaffold 141	76238	545.7
Scaffold 145	74475	610.3
Scaffold 151	59567	662.3
Scaffold 158	85213	620.5
Scaffold 159	75852	645.4
Scaffold 165	63506	509.7
Scaffold 169	54138	522.2
Scaffold 199	31678	596.7
Scaffold 206	20813	708.5
Scaffold 353	18191	819.7
Scaffold 791	7555	529.6
Scaffold 157	245904	44.7	Pectobacterium carotovorum subsp. carotovorum PC1 (gi|85057978|ref|NC_007712.1|)	4862913
