# Supplementary material for: Unique features of a global human ectoparasite identified through sequencing of the bed bug genome
Source: Nat Commun. 2016 Feb 2;7:10165. doi: 10.1038/ncomms10165 (PMC4740739; doi:10.1038/ncomms10165)
Supplement: Supplementary Data 22 — P450 genes identified in the genome. [file ncomms10165-s23.xlsx]

## Sheet: Suppl. Data 22
Supplementary Data 22. P450 genes identified in the bed bug genome
CLE#	CYP name	clan
CLEC006305	CYP4C85	4
CLEC005720	CYP4G52	4
CLEC005851	CYP4G53	4
CLEC005721	CYP4G54	4
CLEC012067	CYP4CM1	4
CLEC007343	CYP4CN1	4
NI	CYP4CP1	4
CLE013823	CYP4CQ1	4
CLEC011846	CYP4EK2	4
CLEC004796	CYP4EM8	4
CLEC001995	CYP4FJ1	4
CLEC000237	CYP6DL1	3
CLEC000236	CYP6DL2	3
CLEC004237	CYP6DM1	3
CLEC004241	CYP6DM2	3
CLEC004240	CYP6DM3	3
CLEC006650	CYP6DN1	3
CLEC006648	CYP6DN3	3
CLEC006647	CYP6DN4	3
CLEC003785	CYP6HK2	3
CLEC004506	CYP6JP1	3
CLEC000110	CYP15A1	2
CLEC001753	CYP18A1	2
CLEC004898	CYP301A1	mito
CLEC001065	CYP301B1	mito
CLEC009207	CYP302A1	mito
CLEC000346	CYP303A1	2
CLEC000109	CYP305A17	2
CLEC001752	CYP306A1	2
CLEC008011	CYP307B1	2
CLEC008635	CYP314A1	mito
CLEC003857	CYP315A1	mito
CLEC011444	CYP394A1	mito
CLEC008435	CYP395A1	3
CLEC008435	CYP395A2	3
CLEC008435	CYP395A3	3
CLEC011117	CYP395A4	3
CLEC008432	CYP395A5	3
CLEC008432	CYP395A6	3
CLEC008435	CYP395A7	3
CLEC008428	CYP395A8	3
CLEC008434	CYP395A9	3
NI	CYP395A10P	3
CLEC008429	CYP395B1	3
CLEC005999	CYP396A1	3
CLEC001255	CYP397A1	3
CLEC001258	CYP397A2	3
CLEC001256	CYP397A3	3
CLEC001259	CYP397A4	3
CLEC001261	CYP397A5	3
CLEC001299	CYP397A6	3
CLEC011659	CYP398A1	3
CLEC011255	CYP399A1	3
CLEC011657	CYP400A1	3
CLEC003005	CYP3087B1	3
CLEC011253	CYP3089A2	3
CLEC011256	CYP3090A2	3
CLEC001369	CYP3091E1	3
CLEC012773	CYP3091E2	3
