# Supplementary material for: Unique features of a global human ectoparasite identified through sequencing of the bed bug genome
Source: Nat Commun. 2016 Feb 2;7:10165. doi: 10.1038/ncomms10165 (PMC4740739; doi:10.1038/ncomms10165)
Supplement: Supplementary Data 23 — ABC Transporters identified in the bed bug genome. [file ncomms10165-s24.xlsx]

## Sheet: Suppl. Data 23
Supplementary Data 23. ABC Transporters identified in the bed bug genome
Name	Scaffold	Location
A
ABCA-1A	52	3793502..3815451
ABCA-3A	3	947003..964602
ABCA-UA	13	4430243..4442691
ABCA-UB (A1)	52	3793502..3815451
ABCA-UC (A3)	13	947003..964602
ABCA-UE	104	696801..713200
B
ABCB10	101	603351..610100
ABCB5	11	3026230..3032569
ABCB6	51	4569402..4582251
ABCB7	71	2251441..2256920
ABCB8	36	2095602..2110301
ABCB-4A	89	1443036..1449631
ABCB-5A	206	19108..19917
C
ABCC9	8	14341250..14354499
ABCC-5K	38	6206689..6226521
MDR1	38	6277292..6294591
MDR2	44	5327306..5340045
MDR3	97	1075409..1124808
MDR4	97	996788..1003447
D
ABCD2	1	20659499..20678048
ABCD3	90	1689601..1707150
E
ABCE1	71	2530619..2535218
F
ABCF1	4	12787750..12793199
ABCF2	90	1527608..1534967
ABCF3	111	607349..621848
ABCF4	89	2057779..2059383
G
ABCG (G/White)	69	1346219..1418218
ABCG/White1	2	6216200..6226599
ABCG/White2	2	6202450..6207299
ABCG/White3	2	6191201..6195100
ABCG1	27	1316455..1617454
ABCG20-3	49	734400..738799
ABCG20-4	33	3831850..3835129
ABCG22	91	789030..887629
ABCG23-1	1	14688343..14692727
ABCG23-2	1	14615452..14630051
ABCG23-3	4	14605200..14609599
ABCG23-4	4	14494103..14518102
ABCG23-5	7	4958001..4965000
ABCG23-6	7	4879250..4894899
ABCG23-7	1	32913500..32921859
ABCG4-1	13	2065101..2068800
ABCG4-2 (8A)	69	2297011..2357010
ABCG4-3	69	1445001..1478000
ABCG4-4	27	1627994..1676493
ABCG4-5	72	1337008..1377007
ABCG4-6	59	1045381..1048880
ABCG5	81	394221..398560
ABCG5-1	3	8812494..8827993
H
ABCH-9B	11	4044098..4054847
ABCH-9C	2	527139..733938
