# Supplementary material for: Unique features of a global human ectoparasite identified through sequencing of the bed bug genome
Source: Nat Commun. 2016 Feb 2;7:10165. doi: 10.1038/ncomms10165 (PMC4740739; doi:10.1038/ncomms10165)
Supplement: Supplementary Data 24 — Carboxyl esterase identified in the bed bug genome. [file ncomms10165-s25.xlsx]

## Sheet: Suppl. Data 24
Supplementary Data 24. Carboxyl esterase identified in the bed bug genome
Name	Scaffold	Location
CLE000398	1	22441260..22443419
CLE002427	90	295802..300701
CLE003875	16	6057352..6064201
CLE003884	16	6186741..6189900
CLE003951	16	9246700..9265349
CLE004611	13	8477691..8479630
CLE005580	35	1642051..1649500
CLE007916	36	1682879..1686018
CLE008437	40	816740..818349
CLE008459	40	1196140..1198749
CLE009881	64	2423045..2433944
CLE010854	72	1211461..1233010
CLE011254	82	1725352..1736001
CLE011702	81	571562..577221
CLE011703	81	577399..581198
CLE011704	81	580996..590595
CLE011706	81	590400..596699
CLE011707	81	596301..598200
CLE011708	81	599749..601848
CLE011776	81	1755000..1757599
CLE011778	81	1760690..1762769
CLE011781	81	1794397..1799996
CLE011782	81	1815501..1821250
CLE011784	81	1825205..1837104
CLE011785	81	1838700..1840049
CLE011786	81	1843490..1844199
CLE011787	81	1845110..1847509
CLE011787	81	1844001..1847600
CLE011788	81	1849499..1856398
CLE012448	90	730304..745503
