# Supplementary material for: Unique features of a global human ectoparasite identified through sequencing of the bed bug genome
Source: Nat Commun. 2016 Feb 2;7:10165. doi: 10.1038/ncomms10165 (PMC4740739; doi:10.1038/ncomms10165)
Supplement: Supplementary Data 25 — Glutathione-s- transferases identified in the bed bug genome. [file ncomms10165-s26.xlsx]

## Sheet: Suppl. Data 25
Supplementary Data 25. Glutathione-s- transferases identified in the bed bug genome
Name	Scaffold	Location
CLE000896	2	21129615..21130769
CLE001487	5	8158297..8166196
CLE001540	5	10829750..10831409
CLE001545	5	11226640..11230639
CLE002183	6	516701..523000
CLE006631	18	1668545..1669464
CLE008904	47	3059019..3063198
CLE009360	61	2814150..2815899
CLE011462	69	1910700..1925899
CLE012172	95	827103..851402
CLE013063	112	487013..520612
CLE0013340	126	234094..248643
