# Supplementary material for: Unique features of a global human ectoparasite identified through sequencing of the bed bug genome
Source: Nat Commun. 2016 Feb 2;7:10165. doi: 10.1038/ncomms10165 (PMC4740739; doi:10.1038/ncomms10165)
Supplement: Supplementary Data 26 — Nuclear receptors identified in the bed bug genome. [file ncomms10165-s27.xlsx]

## Sheet: Suppl. Data 26
Supplementary Data 26. Nuclear receptors identified in the bed bug genome
Nomenclature	Name	Tribolium	Drosophila	Human	Scaffold	Location
NR0A2	Knirps1	Knirps-like	Knirps-like	NP	30	4110311..4112610
NR0A2	Knirps3	Knirps-like	Knirps-like	NP	30	4094510..4095879
NR0A2	Knirps-like	Knirps-like	Knirps-like	NP	30	4449379..4455348
NR0A3	Eagle	Eagle	Eagle	NP	30	3670549..3676748
NR1D3	E75	E75	E75	REV-ERBA	8	351350..366549
NR1E1	E78	E78	E78	REV-ERBA	4	9498649..9526398
NR1F4	HR3	HR3	DHR3	RORB	21	6000650..6039599
NR1H1	EcR	EcR	EcR	FXR,LXR	10	11299800..11361999
NR1J1	HR96	HR96	DHR96	VDR	2	865999..870698
NR2A4	HNF4	HNF4	HNF4	HNF4A	14	2307697..2319596
NR2B4	USP	USP	USP	RXRA	28	2466099..2470048
NR2D1	HR78	HR78	DHR78	TR2	3	16200601..16203930
NR2E2	Tailless	Tailless	Tailless	TLX	24	8591993..8603482
NR2E3	HR51	HR51	DHR51	TLX	39	5446595..5552794
NR2E4	Dsf	Dsf	Dsf	PNR	27	3879619..3940418
NR2E6	PNR	PNR	NP	PNR	40	448490..451479
NR2F3	Seven up	Seven up	Seven up	COUP-TF1	27	1858394..2052193
NR4A4	HR38	HR38	DHR38	NURR1	35	5122342..5127581
NR5A3	FTZ-F1	FTZ-F1	FTZ-F1	LRH-1, SF-1	47	3795205..3955404
NR5B1	HR39	HR39	DHR39	LRH-1,SF-1	12	10338362..10488761
NR6A2	HR4	HR4	DHR4	GCNF	43	4330010..4338029
