# Supplementary material for: Unique features of a global human ectoparasite identified through sequencing of the bed bug genome
Source: Nat Commun. 2016 Feb 2;7:10165. doi: 10.1038/ncomms10165 (PMC4740739; doi:10.1038/ncomms10165)
Supplement: Supplementary Data 27 — Genes related to development and reproduction identified in the bed bug genome. [file ncomms10165-s28.xlsx]

## Sheet: Suppl. Data 27
Supplementary Data 27. Genes related to development and reproduction identified in the bed bug genome
Symbol	CLE Name	Location
IGF/Insulin signaling
InR1	Insulin Receptor 1	Scaffold12:1250825..1298621 (47.8 Kb)
InR2	Insulin Receptor 2	Scaffold76:1561697..1585931 (24.24 Kb)
INSL1	Insulin Peptide 1	Scaffold3:13767668..13785734 (18.07 Kb)
INSL2	Insulin Peptide 2	Scaffold3:6847192..6852754 (5.56 Kb)
fkh1	fkh1	Scaffold3:17682632..17683795 (1.17 Kb)
Akt1	RAC-alpha serine/threonine-protein kinase	Scaffold12:8992907..9005326 (12.42 Kb)
TSC2	Tuberin	Scaffold123:46106..59574 (13.47 Kb)
TOR	Target of Rapamycin	Scaffold59:291260..308859 (17.6 Kb)
RICTOR	Rapamycin-insensitive companion of mTOR	Scaffold6:15310247..15320339 (10.09 Kb)
ClGATA4	Transcription factor GATA-4	Scaffold8:6887713..6890476 (2.77 Kb)
Juvenile hormone
Met_female	Methoprene tolerant protein	Scaffold1:6672950..6856108 (183.16 Kb)
Met_common	Methoprene tolerant protein	Scaffold1:6645012..6857811 (212.8 Kb)
CleJHAMT1	juvenile hormone acid methyltransferase	Scaffold63:18967..25936 (6.97 Kb)
CleJHAMT3	juvenile hormone acid methyltransferase	Scaffold106:1289619..1290938 (1.32 Kb)
FAMeT	farsoic acid methyltransferase	Scaffold76:247071..272720 (25.65 Kb)
Kr-h1	Kruppel-like protein 1	Scaffold52:2498017..2500236 (2.22 Kb)
SRC	steroid receptor co activator	Scaffold37:4532512..4563794 (31.28 Kb)
Cyp15a1	Cyp15a1	Scaffold1:6914513..6915994 (1.48 Kb)
FOHSDR	NADP+-dependent farnesol dehydrogenase	Scaffold62:523635..540784 (17.15 Kb)
FPPS	farnesyl pyrophosphate synthase	Scaffold14:9391799..9400945 (9.15 Kb)
MeVK	Mevalonate Kinase	Scaffold24:8089307..8094182 (4.88 Kb)
PMeVK	phosphomevalonate kinase	Scaffold2:13498453..13503680 (5.23 Kb)
PPMevD	diphosphomevalonate decarboxylase	Scaffold1:26799539..26803719 (4.18 Kb)
Thiol/ACAT	Acetyl-CoA acetyltransferase	Scaffold10:10738060..10742616 (4.56 Kb)
IPPI	isopentenyl-diphosphate delta-isomerase	Scaffold9:8383254..8383963 (711 b)
HMGS	3-hydroxy-3-methylglutaryl coenzyme A synthase	Scaffold16:5333780..5335544 (1.77 Kb)
HMGR	3-hydroxy-3-methylglutaryl-coenzyme A reductase	Scaffold26:808098..814120 (6.02 Kb)
Ecdysone
EcR	Ecdysone Receptor	Scaffold10:11300165..11361423 (61.26 Kb)
Cyp306a1	Cytochrome P450 306A1/Phantom	Scaffold8:8122130..8154059 (31.93 Kb)
CleCyp314a1	Cytochrome P450 314A1/Shade/ecdysone 20-monooxygenase	Scaffold46:1339154..1343157 (4 Kb)
USP	ultraspiracle /retinoid x receptor	Scaffold28:2466298..2469878 (3.58 Kb)
br	broad	Scaffold60:1560450..1568546 (8.1 Kb)
E93	E93	Scaffold111:1173882..1187832 (13.95 Kb)
ftz-f1	ftz transcription factor 1	Scaffold47:3795688..3954450 (158.76 Kb)
h	hairy	Scaffold11:3543965..3552424 (8.46 Kb)
HR46/hr3	Hormone Receptor 3	Scaffold21:6000811..6039212 (38.4 Kb)
HR4	Hormone Receptor 4	Scaffold43:4330063..4338009 (7.95 Kb)
Reproduction
VgR	Vitellogenin Receptor	Scaffold39:3794605..3829304 (34.7 Kb)
Vg1	vitellogenin1	Scaffold15:6581950..6592796 (10.85 Kb)
Vg2	vitellogenin2	Scaffold4:14346639..14353408 (6.77 Kb)
Vg3	vitellogenin3	Scaffold4:14383620..14390424 (6.81 Kb)
