# Supplementary material for: Unique features of a global human ectoparasite identified through sequencing of the bed bug genome
Source: Nat Commun. 2016 Feb 2;7:10165. doi: 10.1038/ncomms10165 (PMC4740739; doi:10.1038/ncomms10165)
Supplement: Supplementary Data 28 — BUSCO quality data from the bed bug genome. [file ncomms10165-s29.xlsx]

## Sheet: Suppl. Data 28
Supplementary Data 28: BUSCO quality data from the bed bug genome
BUSCO Genome assessment (Results in percentage of BUSCO genes identified based on ftp://cegg.unige.ch/OrthoDB7/BUSCO/README.txt)
	D. melanogaster	D. plexipus	T. castaneum	A. mellifera	A. pisum	C. lectularius	P. humanus	D. pulex
Complete	98	83	95	93	72	78	92	83
- of which duplicated	6.4	8.6	5.8	2.9	6.1	9.7	3.9	3.9
Fragmented	0.6	11	3.9	5.1	15	1.4	6.1	11
Missing	0.3	4.3	0.8	0.9	12	7.4	1.6	5.1
OGS assessment
	D. melanogaster	D. plexipus	T. castaneum	A. mellifera	A. pisum	C. lectularius	P. humanus	D. pulex
Complete	99	86	95	97	89	79	93	84
- of which duplicated	9.1	9	10	9	14	10	9.1	10
Fragmented	0.2	9.5	3	2.1	4.1	13	4.9	11
Missing	0	3.7	1.3	0.1	5.9	7.2	1.3	4
