# Supplementary material for: Unique features of a global human ectoparasite identified through sequencing of the bed bug genome
Source: Nat Commun. 2016 Feb 2;7:10165. doi: 10.1038/ncomms10165 (PMC4740739; doi:10.1038/ncomms10165)
Supplement: Supplementary Data 30 — Sex determination genes. [file ncomms10165-s31.xlsx]

## Sheet: Suppl. Data 30
Supplementary Data 30. Sex determination genes
Gene	Scaffold	Coordinates
dsx	53	Scaffold53:3761747..3762354 (609 b)
Fru	51	Scaffold51:3601733..3601884 (153 b)
Ix	32	Scaffold32:3463827..3463978 (153 b)
Tra-2	49	Scaffold49:586239..586390 (153 b)
Tra	39	Scaffold39:4038211..4050370 (12.16 Kb)
Msl2	6	Scaffold6:7371918..7372069 (153 b)
mle	1	Scaffold1:32954238..32954389 (153 b)
MOF	5	Scaffold5:6698297..6698448 (153 b)
Runt	72	Scaffold72:2129745..2129896 (153 b)
