# Supplementary material for: Unique features of a global human ectoparasite identified through sequencing of the bed bug genome
Source: Nat Commun. 2016 Feb 2;7:10165. doi: 10.1038/ncomms10165 (PMC4740739; doi:10.1038/ncomms10165)
Supplement: Supplementary Data 31 — Transcription factors with putative DNA binding motifs from the bed bug genome. [file ncomms10165-s32.xlsx]

## Sheet: Suppl. Data 31
Supplementary Data 31. Transcription factors with putative DNA binding motifs from the bed bug genome
Gene_ID	Protein_ID	DBDs1	Species_mapped_from2	Gene_mapped_from3	Num_MMs4	DBD %ID5	Study6	Study_ID7	Source_Type8	IUPAC_fwd9	IUPAC_rev10	Author	Year	PMID
CLEC000012	CLEC000012-PA	Fork_head	Homo_sapiens	ENSG00000137273	6	0.9375	Transfac	V$FREAC2_01	Compiled	NBNDTGTTTAYVNDNV	BNHNBRTAAACAHNVN	Matys	2006	16381825
CLEC000015	CLEC000015-PA	Homeobox	Drosophila_melanogaster	FBgn0013751	3	0.947368	Zoo_01	pTH5759	PBM	NNTAATTANN	NNTAATTANN	Weirauch	2014	25215497
CLEC000022	CLEC000022-PA	Fork_head	Drosophila_melanogaster	FBgn0014143	8	0.916667	Transfac	I$CROC_01	Compiled	BNNNMTATTTAYYNWD	HWNARTAAATAKNNNV	Matys	2006	16381825
CLEC000050	CLEC000050-PA	bZIP_1	Caenorhabditis_elegans	F17A9.3	24	0.619048	CEPD	pTH9052	PBM	NNNTTRYRTAANN	NNTTAYRYAANNN	Narasimhan	2015	25905672
CLEC000085	CLEC000085-PA	HLH	Drosophila_melanogaster	FBgn0001994	13	0.75	FlyFactorSurvey	crp_SANGER_10_FBgn0001994	B1H	VAHCAGCTGAY	RTCAGCTGDWB	Zhu	2011	21097781
CLEC000130	CLEC000130-PA	Ets	Drosophila_melanogaster	FBgn0005658	2	0.97619	FlyFactorSurvey	Ets65A_SANGER_10_FBgn0005658	B1H	CCGGAARY	RYTTCCGG	Zhu	2011	21097781
CLEC000136	CLEC000136-PA	zf-C2H2,zf-C2H2,zf-C2H2,zf-C2H2,zf-C2H2	Drosophila_melanogaster	FBgn0039039	33	0.742188	FlyFactorSurvey	lmd_SOLEXA_5_FBgn0039039	B1H	NNNMCCCCCYRSNRN	NYNSYRGGGGGKNNN	Zhu	2011	21097781
CLEC000189	CLEC000189-PA	HLH	Drosophila_melanogaster	FBgn0023094	10	0.814815	FlyFactorSurvey	tgo_cyc_SANGER_5_FBgn0023094	B1H	KCACGTGAC	GTCACGTGM	Zhu	2011	21097781
CLEC000211	CLEC000211-PA	HLH	Drosophila_melanogaster	FBgn0023076	8	0.843137	FlyFactorSurvey	tai_Clk_SANGER_5_FBgn0023076	B1H	RCACGTGTS	SACACGTGY	Zhu	2011	21097781
CLEC000256	CLEC000256-PA	Fork_head	Homo_sapiens	ENSG00000129654	53	0.522523	Transfac	V$HFH4_01	Compiled	HWDTGTTTGTTTA	TAAACAAACAHWD	Matys	2006	16381825
CLEC000425	CLEC000425-PA	HTH_psq	Drosophila_melanogaster	FBgn0004870	1	0.978261	FlyFactorSurvey	bab1_SANGER_5_FBgn0004870	B1H	KAATTAWATAW	WTATWTAATTM	Zhu	2011	21097781
CLEC000699	CLEC000699-PA	bZIP_1	Homo_sapiens	ENSG00000118260	13	0.790323	Zoo_01	pTH5080	PBM	NNDCGTMAB	VTKACGHNN	Weirauch	2014	25215497
CLEC000700	CLEC000700-PA	zf-C2H2,zf-C2H2,zf-C2H2,zf-C2H2,zf-C2H2	Drosophila_melanogaster	FBgn0004618	7	0.938596	FlyFactorSurvey	gl_SOLEXA_5_FBgn0004618	B1H	GAAGCCHTANWHVNN	NNBDWNTADGGCTTC	Zhu	2011	21097781
CLEC000964	CLEC000964-PA	Homeobox	Drosophila_melanogaster	FBgn0020617	11	0.807018	JASPAR	MA0202.1	B1H	YTAATTR	YAATTAR	Mathelier	2014	24194598
CLEC000966	CLEC000966-PA	Homeobox	Drosophila_melanogaster	FBgn0015524	12	0.789474	JASPAR	MA0236.1	B1H	YTAATTA	TAATTAR	Mathelier	2014	24194598
CLEC001111	CLEC001111-PA	zf-C4	Drosophila_melanogaster	FBgn0015239	10	0.857143	FlyFactorSurvey	Hr78_SANGER_5_FBgn0015239	B1H	HVAGGTCA	TGACCTBD	Zhu	2011	21097781
CLEC001114	CLEC001114-PA	Homeobox	Drosophila_melanogaster	FBgn0026411	13	0.77193	JASPAR	MA0194.1	B1H	TTAATTA	TAATTAA	Mathelier	2014	24194598
CLEC001132	CLEC001132-PA	Fork_head	Drosophila_melanogaster	FBgn0000659	5	0.947917	modENCODE	Mf15	ChIP-seq	TGTTTRHHYAN	NTRDDYAAACA	Boyle	2014	25164757
CLEC001135	CLEC001135-PA	zf-C2H2,zf-C2H2,zf-C2H2,zf-C2H2	Drosophila_melanogaster	FBgn0013469	4	0.956989	FlyFactorSurvey	klu_SOLEXA_5_FBgn0013469	B1H	NNNNMCACCCMCRCN	NGYGKGGGTGKNNNN	Zhu	2011	21097781
CLEC001203	CLEC001203-PA	Pou,Homeobox	Homo_sapiens	ENSG00000152192	4	0.97037	Transfac	V$POU4F1_Q6	Compiled	DBMAYAAVTHA	THABTTRTKBH	Matys	2006	16381825
CLEC001353	CLEC001353-PA	zf-C2H2,zf-C2H2,zf-C2H2,zf-C2H2,zf-C2H2	Drosophila_melanogaster	FBgn0004880	5	0.956522	FlyFactorSurvey	scrt_SOLEXA_2.5_2_FBgn0004880	B1H	VMCACCTGTTGMN	NKCAACAGGTGKB	Zhu	2011	21097781
CLEC001439	CLEC001439-PA	Pou,Homeobox	Apis_mellifera	amel4_ncbi_hmm42917	11	0.916667	Zoo_01	pTH9225	PBM	NNHTWAWTAN	NTAWTWADNN	Weirauch	2014	25215497
CLEC001579	CLEC001579-PA	Fork_head	Homo_sapiens	ENSG00000187140	48	0.515152	Transfac	V$FOXD3_01	Compiled	DWWTRTTTDHTY	RADHAAAYAWWH	Matys	2006	16381825
CLEC001633	CLEC001633-PA	bZIP_1	Caenorhabditis_elegans	F17A9.3	24	0.619048	CEPD	pTH9052	PBM	NNNTTRYRTAANN	NNTTAYRYAANNN	Narasimhan	2015	25905672
CLEC001677	CLEC001677-PA	Homeobox	Homo_sapiens	ENSG00000120087	11	0.807018	HocoMoco	HXB7_si	Compiled	WTGATTDATK	MATHAATCAW	Kulakovskiy	2013	23175603
CLEC001685	CLEC001685-PA	Homeobox	Homo_sapiens	ENSG00000105997	3	0.947368	Transfac	V$HOXA3_01	Compiled	VMHHNWABS	SVTWNDDKB	Matys	2006	16381825
CLEC001691	CLEC001691-PA	Homeobox	Drosophila_melanogaster	FBgn0002522	4	0.929825	JASPAR	MA0230.1	B1H	TTAATKA	TMATTAA	Mathelier	2014	24194598
CLEC001712	CLEC001712-PA	GATA,GATA	Drosophila_melanogaster	FBgn0003117	7	0.9	modENCODE	Mf28	ChIP-seq	ANHNNBHGATAASSDNNB	VNNHSSTTATCDVNNDNT	Boyle	2014	25164757
CLEC001713	CLEC001713-PA	GATA,GATA	Drosophila_melanogaster	FBgn0003117	15	0.785714	modENCODE	Mf28	ChIP-seq	ANHNNBHGATAASSDNNB	VNNHSSTTATCDVNNDNT	Boyle	2014	25164757
CLEC001716	CLEC001716-PA	GATA,GATA	Drosophila_melanogaster	FBgn0003117	3	0.957143	modENCODE	Mf28	ChIP-seq	ANHNNBHGATAASSDNNB	VNNHSSTTATCDVNNDNT	Boyle	2014	25164757
CLEC001889	CLEC001889-PA	Homeobox	Homo_sapiens	ENSG00000130675	3	0.947368	Jolma2013	MNX1_1	SELEX	NHTAATTRNH	DNYAATTADN	Jolma	2013	23332764
CLEC001934	CLEC001934-PA	HLH	Drosophila_melanogaster	FBgn0002931	6	0.886792	FlyFactorSurvey	net_da_SANGER_10_FBgn0002931	B1H	VCAGRTGKB	VMCAYCTGB	Zhu	2011	21097781
CLEC001950	CLEC001950-PA	Homeobox	Homo_sapiens	ENSG00000165606	16	0.719298	Transfac	V$PRRXL1_01	Compiled	TTAATCTGATTAW	WTAATCAGATTAA	Matys	2006	16381825
CLEC002030	CLEC002030-PA	zf-C2H2,zf-C2H2,zf-C2H2	Drosophila_melanogaster	FBgn0011236	8	0.887324	FlyFactorSurvey	ken_SOLEXA_5_FBgn0011236	B1H	NNRCTTTCWCYNNNN	NNNNRGWGAAAGYNN	Zhu	2011	21097781
CLEC002063	CLEC002063-PA	HLH	Homo_sapiens	ENSG00000158773	15	0.736842	Zoo_01	pTH4376	PBM	NNCACGTGRYN	NRYCACGTGNN	Weirauch	2014	25215497
CLEC002077	CLEC002077-PA	bZIP_1	Homo_sapiens	ENSG00000172216	21	0.671875	Zoo_01	pTH5460	PBM	VTTRCRHMAB	VTKDYGYAAB	Weirauch	2014	25215497
CLEC002129	CLEC002129-PA	zf-C4	Drosophila_melanogaster	FBgn0000546	9	0.871429	FlyFactorSurvey	EcR_SANGER_5_FBgn0000546	B1H	RAGGTCAW	WTGACCTY	Zhu	2011	21097781
CLEC002225	CLEC002225-PA	Homeobox	Homo_sapiens	ENSG00000004848	6	0.894737	Transfac	V$ARX_05	Compiled	TTAATCTGATTAW	WTAATCAGATTAA	Matys	2006	16381825
CLEC002253	CLEC002253-PA	PAX,Homeobox	Homo_sapiens	ENSG00000009709	28	0.848649	Jolma2013	PAX7_2	SELEX	TAATYGATTA	TAATCRATTA	Jolma	2013	23332764
CLEC002260	CLEC002260-PA	HLH	Drosophila_melanogaster	FBgn0002735	12	0.793103	FlyFactorSurvey	HLHmgamma_SANGER_5_2_FBgn0002735	B1H	CTTGACW	WGTCAAG	Zhu	2011	21097781
CLEC002262	CLEC002262-PA	HLH	Drosophila_melanogaster	FBgn0002735	12	0.793103	FlyFactorSurvey	HLHmgamma_SANGER_5_2_FBgn0002735	B1H	CTTGACW	WGTCAAG	Zhu	2011	21097781
CLEC002273	CLEC002273-PA	HLH	Drosophila_melanogaster	FBgn0010433	7	0.867925	FlyFactorSurvey	ato_da_SANGER_5_3_FBgn0010433	B1H	MCAYMTGNC	GNCAKRTGK	Zhu	2011	21097781
CLEC002330	CLEC002330-PA	HLH	Drosophila_melanogaster	FBgn0002922	4	0.923077	FlyFactorSurvey	nau_SANGER_5_FBgn0002922	B1H	RACASCTGACGC	GCGTCAGSTGTY	Zhu	2011	21097781
CLEC002432	CLEC002432-PA	HLH	Drosophila_melanogaster	FBgn0000137	14	0.777778	FlyFactorSurvey	ase_da_SANGER_10_FBgn0000137	B1H	RCAGGTG	CACCTGY	Zhu	2011	21097781
CLEC002464	CLEC002464-PA	HLH	Drosophila_melanogaster	FBgn0011277	3	0.943396	FlyFactorSurvey	HLH4C_SANGER_5_FBgn0011277	B1H	RRCGCAGCTGRKSCY	RGSMYCAGCTGCGYY	Zhu	2011	21097781
CLEC002514	CLEC002514-PA	zf-C2H2,zf-C2H2,zf-C2H2,zf-C2H2	Caenorhabditis_elegans	F34D10.5	22	0.765957	CEPD	pTH9155	PBM	HCCGTTAB	VTAACGGD	Narasimhan	2015	25905672
CLEC002574	CLEC002574-PA	zf-C2H2,zf-C2H2,zf-C2H2	Drosophila_melanogaster	FBgn0003499	1	0.985915	FlyFactorSurvey	sr_SOLEXA_5_FBgn0003499	B1H	NNMCRCCCMCVHNN	NNDBGKGGGYGKNN	Zhu	2011	21097781
CLEC002594	CLEC002594-PA	MH1	Drosophila_melanogaster	FBgn0011655	3	0.971698	FlyFactorSurvey	Med_FlyReg_FBgn0011655	B1H	ABDSMMHGVCGM	KCGBCDKKSHVT	Zhu	2011	21097781
CLEC002616	CLEC002616-PA	Homeobox	Drosophila_melanogaster	FBgn0040318	12	0.789474	JASPAR	MA0191.1	B1H	DTAATKA	TMATTAH	Mathelier	2014	24194598
CLEC002637	CLEC002637-PA	Ets	Drosophila_melanogaster	FBgn0005659	12	0.862069	FlyFactorSurvey	Ets98B_SANGER_10_FBgn0005659	B1H	ASCCGGAWC	GWTCCGGST	Zhu	2011	21097781
CLEC002728	CLEC002728-PA	HLH	Drosophila_melanogaster	FBgn0263118	20	0.666667	FlyFactorSurvey	dei_da_SANGER_5_FBgn0008649	B1H	AMCAYMTGKH	DMCAKRTGKT	Zhu	2011	21097781
CLEC002733	CLEC002733-PA	HLH	Drosophila_melanogaster	FBgn0263118	21	0.65	FlyFactorSurvey	dei_da_SANGER_5_FBgn0008649	B1H	AMCAYMTGKH	DMCAKRTGKT	Zhu	2011	21097781
CLEC002736	CLEC002736-PA	HLH	Drosophila_melanogaster	FBgn0263118	21	0.65	FlyFactorSurvey	dei_da_SANGER_5_FBgn0008649	B1H	AMCAYMTGKH	DMCAKRTGKT	Zhu	2011	21097781
CLEC002771	CLEC002771-PA	Homeobox	Homo_sapiens	ENSG00000100987	10	0.791667	Jolma2013	VSX1_2	SELEX	NNYAATTRRBN	NVYYAATTRNN	Jolma	2013	23332764
CLEC002786	CLEC002786-PA	Homeobox	Mus_musculus	ENSMUSG00000038805	1	0.982456	Berger08	Six3_1732	PBM	NNNAYMN	NKRTNNN	Berger	2008	18585359
CLEC002808	CLEC002808-PA	Homeobox	Drosophila_melanogaster	FBgn0030408	2	0.964912	JASPAR	MA0171.1	B1H	TTAATDG	CHATTAA	Mathelier	2014	24194598
CLEC002851	CLEC002851-PA	zf-C2H2,zf-C2H2,zf-C2H2,zf-C2H2,zf-C2H2	Homo_sapiens	ENSG00000119866	24	0.79661	Transfac	V$BCL11A_02	Compiled	YTCWBTTYY	RRAAVWGAR	Matys	2006	16381825
CLEC002857	CLEC002857-PA	bZIP_1	Mus_musculus	ENSMUSG00000026628	27	0.571429	Zoo_01	pTH5018	PBM	RCGTCATC	GATGACGY	Weirauch	2014	25215497
CLEC002870	CLEC002870-PA	T-box	Drosophila_melanogaster	FBgn0011723	26	0.853933	FlyFactorSurvey	byn_FlyReg_FBgn0011723	B1H	ADGTGCDA	THGCACHT	Zhu	2011	21097781
CLEC002917	CLEC002917-PA	HLH	Drosophila_melanogaster	FBgn0015014	0	1	FlyFactorSurvey	tgo_trh_SANGER_5_FBgn0015014	B1H	VTACGTGACB	VGTCACGTAB	Zhu	2011	21097781
CLEC002924	CLEC002924-PA	Homeobox	Mus_musculus	ENSMUSG00000024134	1	0.981818	Berger08	Six2_2307	PBM	NNRKRTNN	NNAYMYNN	Berger	2008	18585359
CLEC002956	CLEC002956-PA	Homeobox	Homo_sapiens	ENSG00000109705	5	0.912281	Transfac	V$NKX32_01	Compiled	YACTYV	BRAGTR	Matys	2006	16381825
CLEC002958	CLEC002958-PA	Homeobox	Drosophila_melanogaster	FBgn0011278	2	0.964912	JASPAR	MA0231.1	B1H	TNRTTA	TAAYNA	Mathelier	2014	24194598
CLEC002970	CLEC002970-PA	Homeobox	Homo_sapiens	ENSG00000188620	0	1	Transfac	V$HMX1_01	Compiled	CACGCACTTG	CAAGTGCGTG	Matys	2006	16381825
CLEC002972	CLEC002972-PA	Homeobox	Drosophila_melanogaster	FBgn0002941	1	0.982456	JASPAR	MA0245.1	B1H	YTAATKR	YMATTAR	Mathelier	2014	24194598
CLEC003006	CLEC003006-PA	HLH	Drosophila_melanogaster	FBgn0001168	7	0.87931	Transfac	I$HAIRY_01	Compiled	NNBVCACGCGVSHN	NDSBCGCGTGBVNN	Matys	2006	16381825
CLEC003208	CLEC003208-PA	Fork_head	Homo_sapiens	ENSG00000170802	45	0.594595	Transfac	V$FOXN2_02	Compiled	DNNVNDDTTGTTTAYNHHHDNH	DNHDDDNRTAAACAAHHNBNNH	Matys	2006	16381825
CLEC003369	CLEC003369-PA	HLH	Drosophila_melanogaster	FBgn0039411	4	0.923077	FlyFactorSurvey	dys_tgo_SANGER_5_FBgn0039411	B1H	RDDTCGTGAYY	RRTCACGAHHY	Zhu	2011	21097781
CLEC003391	CLEC003391-PA	Homeobox	Homo_sapiens	ENSG00000180613	4	0.929825	Jolma2013	GSX2_1	SELEX	NNTAATKRNN	NNYMATTANN	Jolma	2013	23332764
CLEC003430	CLEC003430-PA	zf-C4	Drosophila_melanogaster	FBgn0004914	6	0.914286	FlyFactorSurvey	Hnf4_SANGER_5_FBgn0004914	B1H	GGGGTCAH	DTGACCCC	Zhu	2011	21097781
CLEC003449	CLEC003449-PA	Ets	Drosophila_melanogaster	FBgn0000097	10	0.885057	FlyFactorSurvey	aop_SANGER_10_FBgn0000097	B1H	RCCGGAARY	RYTTCCGGY	Zhu	2011	21097781
CLEC003518	CLEC003518-PA	HLH	Drosophila_melanogaster	FBgn0037672	15	0.722222	FlyFactorSurvey	sage_da_SANGER_5_FBgn0037672	B1H	DAAMCABCTGY	RCAGVTGKTTH	Zhu	2011	21097781
CLEC003521	CLEC003521-PA	bZIP_1	Drosophila_melanogaster	FBgn0004396	20	0.6875	FlyFactorSurvey	CrebA_SANGER_5_FBgn0004396	B1H	GNHBACGTSRCV	BGYSACGTVDNC	Zhu	2011	21097781
CLEC003620	CLEC003620-PA	HLH	Homo_sapiens	ENSG00000009950	20	0.636364	Transfac	V$CHREBP_Q6	Compiled	CAYGTGMSHNMB	VKNDSKCACRTG	Matys	2006	16381825
CLEC003829	CLEC003829-PA	zf-C2H2,zf-C2H2	Drosophila_melanogaster	FBgn0003870	8	0.849057	Transfac	I$TTK69_01	Compiled	GSTCCTGS	SCAGGASC	Matys	2006	16381825
CLEC003990	CLEC003990-PA	Homeobox	Drosophila_melanogaster	FBgn0000157	14	0.754386	Zoo_01	pTH5506	PBM	NNTAATTABN	NVTAATTANN	Weirauch	2014	25215497
CLEC004054	CLEC004054-PA	HLH	Drosophila_melanogaster	FBgn0039509	14	0.754386	FlyFactorSurvey	Mio_bigmax_SANGER_5_FBgn0039509	B1H	CACGTGAH	DTCACGTG	Zhu	2011	21097781
CLEC004158	CLEC004158-PA	Homeobox	Drosophila_melanogaster	FBgn0000606	3	0.947368	Zoo_01	pTH6436	PBM	NTAATNDNN	NNHNATTAN	Weirauch	2014	25215497
CLEC004176	CLEC004176-PA	Homeobox	Drosophila_melanogaster	FBgn0015561	2	0.964912	JASPAR	MA0251.1	B1H	BTAATTR	YAATTAV	Mathelier	2014	24194598
CLEC004403	CLEC004403-PA	Homeobox	Drosophila_melanogaster	FBgn0030058	2	0.964912	JASPAR	MA0172.1	B1H	TTAATTA	TAATTAA	Mathelier	2014	24194598
CLEC004479	CLEC004479-PA	bZIP_1	Drosophila_melanogaster	FBgn0000370	26	0.59375	FlyFactorSurvey	Crc_CG6272_SANGER_5_FBgn0000370	B1H	ATTACRTCABM	KVTGAYGTAAT	Zhu	2011	21097781
CLEC004566	CLEC004566-PA	zf-C2H2,zf-C2H2,zf-C2H2,zf-C2H2	Homo_sapiens	ENSG00000100811	0	1	Transfac	V$YY1_Q6	Compiled	GCCATBTTB	VAAVATGGC	Matys	2006	16381825
CLEC004651	CLEC004651-PA	Fork_head	Homo_sapiens	ENSG00000183770	30	0.6875	Transfac	V$FOXL2_Q2	Compiled	BHAKMCWWMTTT	AAAKWWGKMTDV	Matys	2006	16381825
CLEC004675	CLEC004675-PA	bZIP_1	Xenopus_tropicalis	ENSXETG00000006441	17	0.734375	Zoo_01	pTH8562	PBM	DTGHGTCAN	NTGACDCAH	Weirauch	2014	25215497
CLEC004804	CLEC004804-PA	zf-C4	Drosophila_melanogaster	FBgn0003720	14	0.805556	Zoo_01	pTH5714	PBM	NRASGTCAANNN	NNNTTGACSTYN	Weirauch	2014	25215497
CLEC004830	CLEC004830-PA	Ets	Homo_sapiens	ENSG00000006468	9	0.892857	Wei10	Gm5454	PBM	NDCCGGAWRY	RYWTCCGGHN	Wei	2010	20517297
CLEC004884	CLEC004884-PA	HLH	Homo_sapiens	ENSG00000162367	17	0.679245	Transfac	V$TAL1_Q6	Compiled	DCCABCTGNY	RNCAGVTGGH	Matys	2006	16381825
CLEC005057	CLEC005057-PA	zf-C2H2,zf-C2H2,zf-C2H2,zf-C2H2,zf-C2H2	Drosophila_melanogaster	FBgn0004859	16	0.876923	Transfac	I$CI_01	Compiled	GACCACCCAMG	CKTGGGTGGTC	Matys	2006	16381825
CLEC005164	CLEC005164-PA	zf-C4	Drosophila_melanogaster	FBgn0003964	9	0.871429	Transfac	I$CF1_02	Compiled	GGGGTCAYS	SRTGACCCC	Matys	2006	16381825
CLEC005205	CLEC005205-PA	LAG1-DNAbind	Drosophila_melanogaster	FBgn0004837	17	0.87218	Transfac	I$SUH_01	Compiled	RBYGTGRGAAMCB	VGKTTCYCACRVY	Matys	2006	16381825
CLEC005380	CLEC005380-PA	Homeobox	Drosophila_melanogaster	FBgn0000099	3	0.947368	Zoo_01	pTH5812	PBM	NHHDTTRNNN	NNNYAAHDDN	Weirauch	2014	25215497
CLEC005383	CLEC005383-PA	Homeobox	Homo_sapiens	ENSG00000143355	3	0.934783	Jolma2013	LHX9_2	SELEX	TAATKRCYAATTA	TAATTRGYMATTA	Jolma	2013	23332764
CLEC005431	CLEC005431-PA	Fork_head	Homo_sapiens	ENSG00000176678	27	0.72449	Transfac	V$FREAC7_01	Compiled	NNNDTRTTTATDBNDH	DHNVHATAAAYAHNNN	Matys	2006	16381825
CLEC005464	CLEC005464-PA	zf-C2H2,zf-C2H2,zf-C2H2	Drosophila_melanogaster	FBgn0261434	14	0.802817	JASPAR	MA0450.1	B1H	TCACGCCYM	KRGGCGTGA	Mathelier	2014	24194598
CLEC005547	CLEC005547-PA	Homeobox	Drosophila_melanogaster	FBgn0027364	7	0.87037	JASPAR	MA0204.1	B1H	TGABAC	GTVTCA	Mathelier	2014	24194598
CLEC005658	CLEC005658-PA	zf-C4	Homo_sapiens	ENSG00000119508	8	0.885714	Transfac	V$NURR1_Q3	Compiled	AAGGYYR	YRRCCTT	Matys	2006	16381825
CLEC005699	CLEC005699-PA	zf-C2H2,zf-C2H2,zf-C2H2,zf-C2H2	Drosophila_melanogaster	FBgn0086910	17	0.815217	FlyFactorSurvey	l_3_neo38_SOLEXA_2.5_FBgn0086910	B1H	NNHMCCCCHMCCMCN	NGKGGKDGGGGKDNN	Zhu	2011	21097781
CLEC005700	CLEC005700-PA	zf-C2H2,zf-C2H2,zf-C2H2,zf-C2H2	Drosophila_melanogaster	FBgn0036179	27	0.706522	FlyFactorSurvey	CG7368_SOLEXA_2.5_FBgn0036179	B1H	HHCCCCCHCCCMCHM	KDGKGGGDGGGGGDD	Zhu	2011	21097781
CLEC005770	CLEC005770-PA	Fork_head	Mus_musculus	ENSMUSG00000056493	9	0.90625	Zoo_01	pTH6641	PBM	NTRTDDNBNN	NNVNHHAYAN	Weirauch	2014	25215497
CLEC005772	CLEC005772-PA	Myb_DNA-binding	Homo_sapiens	ENSG00000139613	3	0.934783	ENCODE	HeLa-S3_BAF170_Stanford	ChIP-seq	RRACTACAWBTCCCAKVAKGC	GCMTBMTGGGAVWTGTAGTYY	Gerstein	2012	22955619
CLEC005903	CLEC005903-PA	DM	Drosophila_melanogaster	FBgn0039683	0	1	Zoo_01	pTH9261	PBM	WRTWDCNDNN	NNHNGHWAYW	Weirauch	2014	25215497
CLEC005931	CLEC005931-PA	Homeobox	Drosophila_melanogaster	FBgn0038592	3	0.947368	JASPAR	MA0177.1	B1H	HTAATKA	TMATTAD	Mathelier	2014	24194598
CLEC006098	CLEC006098-PA	Ets	Homo_sapiens	ENSG00000157554	5	0.940476	Wei10	Erg	PBM	NNVMGGAWRN	NYWTCCKBNN	Wei	2010	20517297
CLEC006125	CLEC006125-PA	Homeobox	Drosophila_melanogaster	FBgn0010323	12	0.789474	Zoo_01	pTH5511	PBM	NRGATTAN	NTAATCYN	Weirauch	2014	25215497
CLEC006384	CLEC006384-PA	RHD	Drosophila_melanogaster	FBgn0260632	36	0.789474	Transfac	I$DL_02	Compiled	HSRGAAAAHYV	BRDTTTTCYSD	Matys	2006	16381825
CLEC006477	CLEC006477-PA	Homeobox	Anopheles_gambiae	AGAP009986	11	0.816667	Zoo_01	pTH5919	PBM	NNNNTGTHNN	NNDACANNNN	Weirauch	2014	25215497
CLEC006591	CLEC006591-PA	MH1	Drosophila_melanogaster	FBgn0011648	6	0.943396	Transfac	I$MAD_Q6	Compiled	NBYGYCKM	KMGRCRVN	Matys	2006	16381825
CLEC006609	CLEC006609-PA	Homeobox	Drosophila_melanogaster	FBgn0020912	12	0.789474	Zoo_01	pTH5644	PBM	NTAATCYNN	NNRGATTAN	Weirauch	2014	25215497
CLEC006661	CLEC006661-PA	HMG_box	Homo_sapiens	ENSG00000148737	3	0.956522	Transfac	V$TCF7L2_06	Compiled	BCTTTGAWS	SWTCAAAGV	Matys	2006	16381825
CLEC006815	CLEC006815-PA	Fork_head	Homo_sapiens	ENSG00000187140	8	0.916667	Transfac	V$FOXD3_01	Compiled	DWWTRTTTDHTY	RADHAAAYAWWH	Matys	2006	16381825
CLEC006885	CLEC006885-PA	T-box	Homo_sapiens	ENSG00000184058	57	0.696809	Transfac	V$TBX1_07	Compiled	AGGTGTKAAAG	CTTTMACACCT	Matys	2006	16381825
CLEC006963	CLEC006963-PA	HMG_box	Drosophila_melanogaster	FBgn0000411	5	0.927536	Jolma2013	SOX21_4	SELEX	TGAMTRMCATTCA	TGAATGKYAKTCA	Jolma	2013	23332764
CLEC006997	CLEC006997-PA	zf-C2H2,zf-C2H2,zf-C2H2	Drosophila_melanogaster	FBgn0039169	11	0.849315	Transfac	V$SP4_Q5	Compiled	BCCCCKCCCMB	VKGGGMGGGGV	Matys	2006	16381825
CLEC007039	CLEC007039-PA	zf-C2H2,zf-C2H2,zf-C2H2,zf-C2H2,zf-C2H2	Drosophila_melanogaster	FBgn0001981	17	0.854701	FlyFactorSurvey	esg_SANGER_2.5_FBgn0001981	B1H	CACCTGH	DCAGGTG	Zhu	2011	21097781
CLEC007091	CLEC007091-PA	Homeobox	Drosophila_melanogaster	FBgn0002023	2	0.964912	Zoo_01	pTH6478	PBM	NYVATNNNNN	NNNNNATBRN	Weirauch	2014	25215497
CLEC007188	CLEC007188-PA	Homeobox	Homo_sapiens	ENSG00000136352	16	0.719298	Transfac	V$TTF1_Q6	Compiled	NNYNCTTGDVNN	NNBHCAAGNRNN	Matys	2006	16381825
CLEC007231	CLEC007231-PA	CBFB_NFYA	Homo_sapiens	ENSG00000001167	14	0.754386	Transfac	V$NFY_C	Compiled	NYTGATTGGYTAVH	DBTARCCAATCARN	Matys	2006	16381825
CLEC007261	CLEC007261-PA	bZIP_1,bZIP_1	Drosophila_melanogaster	FBgn0016076	32	0.640449	FlyFactorSurvey	vri_SANGER_5_FBgn0016076	B1H	MTTACRTAAYM	KRTTAYGTAAK	Zhu	2011	21097781
CLEC007274	CLEC007274-PA	Homeobox	Homo_sapiens	ENSG00000016082	1	0.982456	Transfac	V$ISL2_05	Compiled	CACTTAR	YTAAGTG	Matys	2006	16381825
CLEC007310	CLEC007310-PA	HLH	Drosophila_melanogaster	FBgn0004666	13	0.759259	FlyFactorSurvey	tgo_sim_SANGER_5_FBgn0004666	B1H	VWACGTGACY	RGTCACGTWB	Zhu	2011	21097781
CLEC007515	CLEC007515-PA	zf-C4	Anopheles_gambiae	AGAP010438	6	0.915493	Zoo_01	pTH6429	PBM	NRGDKCRNN	NNYGMHCYN	Weirauch	2014	25215497
CLEC007879	CLEC007879-PA	Homeobox	Drosophila_melanogaster	FBgn0004854	9	0.842105	JASPAR	MA0169.1	B1H	CAATTAW	WTAATTG	Mathelier	2014	24194598
CLEC007924	CLEC007924-PA	bZIP_1	Homo_sapiens	ENSG00000175592	23	0.640625	Zoo_01	pTH5077	PBM	NNRTGACKYMN	NKRMGTCAYNN	Weirauch	2014	25215497
CLEC007932	CLEC007932-PA	HLH	Drosophila_melanogaster	FBgn0032209	12	0.773585	FlyFactorSurvey	Hand_da_SANGER_5_FBgn0032209	B1H	CASATGGCS	SGCCATSTG	Zhu	2011	21097781
CLEC007979	CLEC007979-PA	zf-C2H2,zf-C2H2,zf-C2H2,zf-C2H2	Drosophila_melanogaster	FBgn0002985	11	0.880435	JASPAR	MA0454.1	B1H	BTGCTACTGKD	HMCAGTAGCAV	Mathelier	2014	24194598
CLEC008013	CLEC008013-PA	HLH	Drosophila_melanogaster	FBgn0053557	18	0.660377	FlyFactorSurvey	CG33557_da_SANGER_5_FBgn0053557	B1H	MCABMTGKNVHNVMNHNHNMA	TKNDNDNKBNDBNMCAKVTGK	Zhu	2011	21097781
CLEC008150	CLEC008150-PA	zf-C2H2,zf-C2H2,zf-C2H2,zf-C2H2,zf-C2H2	Drosophila_melanogaster	FBgn0010768	12	0.897436	FlyFactorSurvey	sqz_SOLEXA_5_FBgn0010768	B1H	NNNKTTTTTTDBNBN	NVNVHAAAAAAMNNN	Zhu	2011	21097781
CLEC008198	CLEC008198-PA	Fork_head	Homo_sapiens	ENSG00000176165	6	0.9375	Zoo_01	pTH5501	PBM	DTGTTTAY	RTAAACAH	Weirauch	2014	25215497
CLEC008210	CLEC008210-PA	HLH	Drosophila_melanogaster	FBgn0001994	16	0.692308	FlyFactorSurvey	crp_SANGER_10_FBgn0001994	B1H	VAHCAGCTGAY	RTCAGCTGDWB	Zhu	2011	21097781
CLEC008329	CLEC008329-PA	Homeobox	Drosophila_melanogaster	FBgn0033748	8	0.862069	JASPAR	MA0252.1	B1H	TGACAB	BTGTCA	Mathelier	2014	24194598
CLEC008475	CLEC008475-PA	HLH	Drosophila_melanogaster	FBgn0259938	8	0.854545	FlyFactorSurvey	cwo_SANGER_5_FBgn0259938	B1H	RTCACGTGACCR	YGGTCACGTGAY	Zhu	2011	21097781
CLEC008492	CLEC008492-PA	HLH	Drosophila_melanogaster	FBgn0023091	4	0.924528	FlyFactorSurvey	dimm_da_SANGER_5_FBgn0023091	B1H	HCCATATGGYG	CRCCATATGGD	Zhu	2011	21097781
CLEC008620	CLEC008620-PA	Homeobox	Drosophila_melanogaster	FBgn0000611	2	0.966667	JASPAR	MA0222.1	B1H	NTTTGAYR	YRTCAAAN	Mathelier	2014	24194598
CLEC008732	CLEC008732-PA	Homeobox	Mus_musculus	ENSMUSG00000027168	9	0.854839	Berger08	Pax6_3838	PBM	TTAATTVG	CBAATTAA	Berger	2008	18585359
CLEC008767	CLEC008767-PA	CENP-B_N	Bombyx_mori	BGIBMGA004818	14	0.735849	Zoo_01	pTH8143	PBM	NHMRCGNNNN	NNNNCGYKDN	Weirauch	2014	25215497
CLEC008831	CLEC008831-PA	Homeobox	Homo_sapiens	ENSG00000109132	16	0.719298	Jolma2013	PHOX2B_2	SELEX	TAAYBYAATTA	TAATTRVRTTA	Jolma	2013	23332764
CLEC008846	CLEC008846-PA	PAX	Danio_rerio	ENSDARG00000032578	35	0.72	Zoo_01	pTH8679	PBM	YGSNYSRNBD	HVNYSRNSCR	Weirauch	2014	25215497
CLEC008918	CLEC008918-PA	bZIP_1	Homo_sapiens	ENSG00000108924	19	0.703125	Transfac	V$HLF_01	Compiled	ATKRYGTAAY	RTTACRYMAT	Matys	2006	16381825
CLEC008930	CLEC008930-PA	Homeobox	Drosophila_melanogaster	FBgn0052105	5	0.912281	JASPAR	MA0178.1	B1H	YTAATTA	TAATTAR	Mathelier	2014	24194598
CLEC009091	CLEC009091-PA	Homeobox	Homo_sapiens	ENSG00000116132	5	0.912281	Transfac	V$S8_01	Compiled	WHNDNYYAATTADBND	HNVHTAATTRRNHNDW	Matys	2006	16381825
CLEC009101	CLEC009101-PA	HLH	Drosophila_melanogaster	FBgn0003513	3	0.941176	FlyFactorSurvey	tgo_ss_SANGER_5_FBgn0003513	B1H	TGCGTGAC	GTCACGCA	Zhu	2011	21097781
CLEC009111	CLEC009111-PA	Ets	Drosophila_melanogaster	FBgn0000567	3	0.965116	Transfac	I$E74A_01	Compiled	NNAAYCMGGAARTNNDV	BHNNAYTTCCKGRWTNN	Matys	2006	16381825
CLEC009113	CLEC009113-PA	zf-C4	Drosophila_melanogaster	FBgn0023546	3	0.957143	FlyFactorSurvey	Hr4_SANGER_5_FBgn0023546	B1H	AAGGTCA	TGACCTT	Zhu	2011	21097781
CLEC009121	CLEC009121-PA	HLH	Homo_sapiens	ENSG00000178403	8	0.849057	Jolma2013	NEUROG2_2	SELEX	RMCATATGBY	RVCATATGKY	Jolma	2013	23332764
CLEC009125	CLEC009125-PA	zf-C2H2,zf-C2H2,zf-C2H2,zf-C2H2,zf-C2H2	Drosophila_melanogaster	FBgn0035625	5	0.957265	FlyFactorSurvey	Blimp-1_SANGER_5_FBgn0035625	B1H	RCTTTCMCTTTY	RAAAGKGAAAGY	Zhu	2011	21097781
CLEC009335	CLEC009335-PA	zf-C2H2,zf-C2H2,zf-C2H2	Drosophila_melanogaster	FBgn0020378	1	0.986301	FlyFactorSurvey	Sp1_SOLEXA_2.5_FBgn0020378	B1H	NKHHMCGCCCMYNN	NNRKGGGCGKDDMN	Zhu	2011	21097781
CLEC009418	CLEC009418-PA	HLH	Drosophila_melanogaster	FBgn0037937	2	0.962264	FlyFactorSurvey	Fer3_da_SANGER_5_FBgn0037937	B1H	CABCTGTBMC	GKVACAGVTG	Zhu	2011	21097781
CLEC009505	CLEC009505-PA	HLH	Drosophila_melanogaster	FBgn0010109	5	0.913793	FlyFactorSurvey	dpn_SANGER_10_FBgn0010109	B1H	YGSCACGYGYC	GRCRCGTGSCR	Zhu	2011	21097781
CLEC009552	CLEC009552-PA	HLH	Drosophila_melanogaster	FBgn0004666	11	0.792453	FlyFactorSurvey	tgo_sim_SANGER_5_FBgn0004666	B1H	VWACGTGACY	RGTCACGTWB	Zhu	2011	21097781
CLEC009556	CLEC009556-PA	Pou,Homeobox	Bombyx_mori	SGF3_BOMMO	2	0.984848	Transfac	I$SGF3_Q6	Compiled	KTRTKCA	TGMAYAM	Matys	2006	16381825
CLEC009744	CLEC009744-PA	Homeobox	Mus_musculus	ENSMUSG00000028736	6	0.894737	Berger08	Pax7_3783	PBM	NNVATTWN	NWAATBNN	Berger	2008	18585359
CLEC009854	CLEC009854-PA	Homeobox	Drosophila_melanogaster	FBgn0011701	5	0.912281	JASPAR	MA0240.1	B1H	TTAATTA	TAATTAA	Mathelier	2014	24194598
CLEC010021	CLEC010021-PA	Fork_head	Homo_sapiens	ENSG00000171956	16	0.833333	Zoo_01	pTH2808	PBM	TRTTKAYWYW	WRWRTMAAYA	Weirauch	2014	25215497
CLEC010043	CLEC010043-PA	zf-C2H2,zf-C2H2,zf-C2H2	Homo_sapiens	ENSG00000105610	12	0.835616	Transfac	V$EKLF_Q5	Compiled	CCMCACCCHS	SDGGGTGKGG	Matys	2006	16381825
CLEC010772	CLEC010772-PA	bZIP_1	Drosophila_melanogaster	FBgn0033010	26	0.587302	FlyFactorSurvey	Atf6_SANGER_5_FBgn0033010	B1H	GSTGACGTGKMA	TKYCACGTCASC	Zhu	2011	21097781
CLEC010886	CLEC010886-PA	Fork_head	Drosophila_melanogaster	FBgn0038197	56	0.466667	FlyFactorSurvey	foxo_SANGER_10_FBgn0038197	B1H	TGTTTWYBR	YVRWAAACA	Zhu	2011	21097781
CLEC010887	CLEC010887-PA	Fork_head	Mus_musculus	ENSMUSG00000042903	58	0.457944	DREAM_contest	pTH3731	PBM	NTRTTKWYNN	NNRWMAAYAN	Weirauch	2013	23354101
CLEC010888	CLEC010888-PA	Myb_DNA-binding,Myb_DNA-binding	Homo_sapiens	ENSG00000096401	4	0.956522	Transfac	V$CDC5_01	Compiled	GWKTTAAYRTAD	HTAYRTTAAMWC	Matys	2006	16381825
CLEC011122	CLEC011122-PA	Runt	Drosophila_melanogaster	FBgn0003300	31	0.77037	FlyFactorSurvey	run_Bgb_NBT_FBgn0003300	B1H	YTGCGGTTW	WAACCGCAR	Zhu	2011	21097781
CLEC011186	CLEC011186-PA	Homeobox	Drosophila_melanogaster	FBgn0261930	5	0.912281	Transfac	V$NKX2B_Q3	Compiled	CACTTNH	DNAAGTG	Matys	2006	16381825
CLEC011217	CLEC011217-PA	HLH	Mus_musculus	ENSMUSG00000059436	9	0.830189	Zoo_01	pTH4381	PBM	NNMRCRTGN	NCAYGYKNN	Weirauch	2014	25215497
CLEC011277	CLEC011277-PA	bZIP_1	Drosophila_melanogaster	FBgn0262975	20	0.68254	modENCODE	Mf3	ChIP-seq	TGAYTBDGCA	TGCHVARTCA	Boyle	2014	25164757
CLEC011330	CLEC011330-PA	Fork_head	Drosophila_melanogaster	FBgn0262477	44	0.505618	FlyFactorSurvey	CG2052_SOLEXA_2.5_FBgn0039905	B1H	NNWTTTTTTYNNNNN	NNNNNRAAAAAAWNN	Zhu	2011	21097781
CLEC011331	CLEC011331-PA	Fork_head	Drosophila_melanogaster	FBgn0262477	53	0.43617	FlyFactorSurvey	CG2052_SOLEXA_2.5_FBgn0039905	B1H	NNWTTTTTTYNNNNN	NNNNNRAAAAAAWNN	Zhu	2011	21097781
CLEC011407	CLEC011407-PA	Homeobox	Mus_musculus	ENSMUSG00000039377	5	0.912281	Berger08	Hlx1_2350	PBM	HNWTNNN	NNNAWND	Berger	2008	18585359
CLEC011481	CLEC011481-PA	Ets	Homo_sapiens	ENSG00000154727	17	0.797619	Wei10	Gabpa	PBM	RSCGGAARY	RYTTCCGSY	Wei	2010	20517297
CLEC011528	CLEC011528-PA	Homeobox	Drosophila_melanogaster	FBgn0052532	14	0.766667	JASPAR	MA0179.1	B1H	YTAATTR	YAATTAR	Mathelier	2014	24194598
CLEC011631	CLEC011631-PA	HLH	Homo_sapiens	ENSG00000135547	10	0.821429	Zoo_01	pTH5102	PBM	RCACGTGNN	NNCACGTGY	Weirauch	2014	25215497
CLEC011700	CLEC011700-PA	HLH	Homo_sapiens	ENSG00000122691	1	0.980769	Transfac	V$TWIST_Q6	Compiled	VCASGTG	CACSTGB	Matys	2006	16381825
CLEC011741	CLEC011741-PA	Fork_head	Drosophila_melanogaster	FBgn0015396	22	0.782178	Transfac	I$JUMEAU_02	Compiled	DNNVBKNATRGCGTCYDNRNHB	VDNYNHRGACGCYATNMVBNNH	Matys	2006	16381825
CLEC011984	CLEC011984-PA	RFX_DNA_binding	Mus_musculus	ENSMUSG00000037674	37	0.493151	DREAM_contest	pTH3516	PBM	GTYRCYRNSB	VSNYRGYRAC	Weirauch	2013	23354101
CLEC011986	CLEC011986-PA	HLH	Drosophila_melanogaster	FBgn0000413	4	0.925926	FlyFactorSurvey	twi_da_SANGER_5_FBgn0000413	B1H	VCCAGATGTB	VACATCTGGB	Zhu	2011	21097781
CLEC012017	CLEC012017-PA	ARID	Drosophila_melanogaster	FBgn0004795	31	0.663043	Zoo_01	pTH5119	PBM	NDATHRNN	NNYDATHN	Weirauch	2014	25215497
CLEC012019	CLEC012019-PA	PAX	Homo_sapiens	ENSG00000125813	13	0.896	Transfac	V$PAX1_B	Compiled	CCGTTCCGCTCTAGATAT	ATATCTAGAGCGGAACGG	Matys	2006	16381825
CLEC012052	CLEC012052-PA	Ets	Homo_sapiens	ENSG00000135373	34	0.604651	Transfac	V$EHF_Q6	Compiled	BVAGGAAV	BTTCCTBB	Matys	2006	16381825
CLEC012261	CLEC012261-PA	Homeobox	Homo_sapiens	ENSG00000165495	6	0.898305	Jolma2013	PKNOX2_1	SELEX	TGACAGSTGTCA	TGACASCTGTCA	Jolma	2013	23332764
CLEC012303	CLEC012303-PA	HLH	Drosophila_melanogaster	FBgn0023091	6	0.886792	FlyFactorSurvey	dimm_da_SANGER_5_FBgn0023091	B1H	HCCATATGGYG	CRCCATATGGD	Zhu	2011	21097781
CLEC012445	CLEC012445-PA	HLH	Drosophila_melanogaster	FBgn0032741	20	0.692308	FlyFactorSurvey	Side_SANGER_5_FBgn0032741	B1H	DAAMCABCTGY	RCAGVTGKTTH	Zhu	2011	21097781
CLEC012470	CLEC012470-PA	HLH	Drosophila_melanogaster	FBgn0037475	4	0.924528	FlyFactorSurvey	Fer1_SANGER_5_FBgn0037475	B1H	WYRHCAGCTGACG	CGTCAGCTGDYRW	Zhu	2011	21097781
CLEC012511	CLEC012511-PA	HLH	Drosophila_melanogaster	FBgn0032651	1	0.981818	FlyFactorSurvey	Oli_da_SANGER_5_3_FBgn0032651	B1H	MCATCTGKY	RMCAGATGK	Zhu	2011	21097781
CLEC012607	CLEC012607-PA	HLH	Mus_musculus	ENSMUSG00000045680	4	0.924528	Zoo_01	pTH5087	PBM	MCAKMTGKY	RMCAKMTGK	Weirauch	2014	25215497
CLEC012688	CLEC012688-PA	Homeobox	Homo_sapiens	ENSG00000165556	2	0.964912	Transfac	V$CDX2_Q5	Compiled	MDWNTTTTATDRCH	DGYHATAAAANWHK	Matys	2006	16381825
CLEC012737	CLEC012737-PA	Homeobox	Drosophila_melanogaster	FBgn0003267	4	0.929825	JASPAR	MA0241.1	B1H	TAATTAR	YTAATTA	Mathelier	2014	24194598
CLEC012864	CLEC012864-PA	HLH	Drosophila_melanogaster	FBgn0015014	0	1	FlyFactorSurvey	tgo_trh_SANGER_5_FBgn0015014	B1H	VTACGTGACB	VGTCACGTAB	Zhu	2011	21097781
CLEC012885	CLEC012885-PA	Homeobox	Homo_sapiens	ENSG00000165588	12	0.789474	Transfac	V$OTX2_Q3	Compiled	DVDVSGATTARNN	NNYTAATCSBHBH	Matys	2006	16381825
CLEC012886	CLEC012886-PA	Homeobox	Homo_sapiens	ENSG00000165588	0	1	Transfac	V$OTX2_Q3	Compiled	DVDVSGATTARNN	NNYTAATCSBHBH	Matys	2006	16381825
CLEC012963	CLEC012963-PA	bZIP_1	Mus_musculus	ENSMUSG00000056216	28	0.555556	Zoo_01	pTH5257	PBM	NVTTDCNNNN	NNNNGHAABN	Weirauch	2014	25215497
CLEC013329	CLEC013329-PA	GCM	Drosophila_melanogaster	FBgn0014179	39	0.727273	Transfac	I$GCM_01	Compiled	NDNATGCGGGYNB	VNRCCCGCATNHN	Matys	2006	16381825
CLEC013398	CLEC013398-PA	HLH	Drosophila_melanogaster	FBgn0038402	17	0.685185	FlyFactorSurvey	Fer2_da_SANGER_5_FBgn0038402	B1H	MCABSTGACR	YGTCASVTGK	Zhu	2011	21097781
CLEC013615	CLEC013615-PA	RFX_DNA_binding	Apis_mellifera	amel4_ncbi_hmm7004	7	0.905405	Zoo_01	pTH9226	PBM	NBNTRGHDAC	GTHDCYANVN	Weirauch	2014	25215497
CLEC013753	CLEC013753-PA	Homeobox	Drosophila_melanogaster	FBgn0008636	15	0.736842	JASPAR	MA0226.1	B1H	TTAATTR	YAATTAA	Mathelier	2014	24194598
CLEC013762	CLEC013762-PA	AT_hook,AT_hook,AT_hook	Homo_sapiens	ENSG00000137309	19	0.512821	Transfac	V$HMGIY_Q4	Compiled	TTNYTN	NARNAA	Matys	2006	16381825
CLEC025004	CLEC025004-PA	Homeobox	Drosophila_melanogaster	FBgn0000439	2	0.964912	Transfac	I$DFD_01	Compiled	NNNNNNATTAMYNNNN	NNNNRKTAATNNNNNN	Matys	2006	16381825
CLEC025065	CLEC025065-PA	zf-C4	Anopheles_gambiae	AGAP010438	5	0.929577	Zoo_01	pTH6429	PBM	NRGDKCRNN	NNYGMHCYN	Weirauch	2014	25215497
CLEC025066	CLEC025066-PA	Homeobox	Drosophila_melanogaster	FBgn0260642	0	1	Transfac	V$HOXA7_01	Compiled	MGATTGR	YCAATCK	Matys	2006	16381825
CLEC025067	CLEC025067-PA	zf-C4	Aedes_aegypti	AAEL009588	4	0.942857	Zoo_01	pTH6142	PBM	NRGGTCAN	NTGACCYN	Weirauch	2014	25215497
CLEC025077	CLEC025077-PA	Homeobox	Drosophila_melanogaster	FBgn0014343	0	1	JASPAR	MA0233.1	B1H	TGTWW	WWACA	Mathelier	2014	24194598
CLEC025077	CLEC025077-PB	Homeobox	Drosophila_melanogaster	FBgn0014343	0	1	JASPAR	MA0233.1	B1H	TGTWW	WWACA	Mathelier	2014	24194598
CLEC025104	CLEC025104-PA	zf-C2H2,zf-C2H2	Drosophila_melanogaster	FBgn0003870	8	0.849057	Transfac	I$TTK69_01	Compiled	GSTCCTGS	SCAGGASC	Matys	2006	16381825
CLEC025104	CLEC025104-PB	zf-C2H2,zf-C2H2	Drosophila_melanogaster	FBgn0003870	8	0.849057	Transfac	I$TTK69_01	Compiled	GSTCCTGS	SCAGGASC	Matys	2006	16381825
CLEC025112	CLEC025112-PA	zf-C4	Drosophila_melanogaster	FBgn0015381	4	0.945946	FlyFactorSurvey	dsf_SANGER_5_FBgn0015381	B1H	AAAAGTCANH	DNTGACTTTT	Zhu	2011	21097781
CLEC025113	CLEC025113-PA	Homeobox	Drosophila_melanogaster	FBgn0000014	0	1	Transfac	I$ABDA_Q6	Compiled	HHHHATTDVH	DBHAATDDDD	Matys	2006	16381825
CLEC025114	CLEC025114-PA	zf-C4	Drosophila_melanogaster	FBgn0000568	8	0.897436	FlyFactorSurvey	Eip75B_SANGER_5_FBgn0000568	B1H	KWWNTRGGTCA	TGACCYANWWM	Zhu	2011	21097781
CLEC025152	CLEC025152-PA	Homeobox	Drosophila_melanogaster	FBgn0003339	0	1	JASPAR	MA0203.1	B1H	YTAATKA	TMATTAR	Mathelier	2014	24194598
CLEC025153	CLEC025153-PA	Homeobox	Drosophila_melanogaster	FBgn0001235	10	0.827586	JASPAR	MA0227.1	B1H	TGACAK	MTGTCA	Mathelier	2014	24194598
CLEC025178	CLEC025178-PA	zf-C4	Drosophila_melanogaster	FBgn0001078	1	0.985714	Zoo_01	pTH5709	PBM	RRGGTCAH	DTGACCYY	Weirauch	2014	25215497
CLEC025197	CLEC025197-PA	Ets	Gallus_gallus	ETS1B_CHICK	2	0.97619	Wei10	Ets1	PBM	NNVMGGAWRH	DYWTCCKBNN	Wei	2010	20517297
CLEC025197	CLEC025197-PB	Ets	Gallus_gallus	ETS1B_CHICK	2	0.97619	Wei10	Ets1	PBM	NNVMGGAWRH	DYWTCCKBNN	Wei	2010	20517297
CLEC025235	CLEC025235-PA	Homeobox	Drosophila_melanogaster	FBgn0000015	1	0.982456	Transfac	I$ABDB_Q6	Compiled	TTTTATK	MATAAAA	Matys	2006	16381825
CLEC025236	CLEC025236-PA	Homeobox	Drosophila_melanogaster	FBgn0003944	0	1	Transfac	I$UBX_01	Compiled	NNVNNNNTAATKRNBHNND	HNNDVNYMATTANNNNBNN	Matys	2006	16381825
CLEC025251	CLEC025251-PA	zf-C2H2,zf-C2H2	Drosophila_melanogaster	FBgn0259750	0	1	FlyFactorSurvey	ab_SOLEXA_5_FBgn0259750	B1H	NNNBNNNNDNRGKWCCTGGYBDNNBN	NVNNHVRCCAGGWMCYNHNNNNVNNN	Zhu	2011	21097781
CLEC025251	CLEC025251-PB	zf-C2H2,zf-C2H2	Drosophila_melanogaster	FBgn0259750	0	1	FlyFactorSurvey	ab_SOLEXA_5_FBgn0259750	B1H	NNNBNNNNDNRGKWCCTGGYBDNNBN	NVNNHVRCCAGGWMCYNHNNNNVNNN	Zhu	2011	21097781
CLEC025266	CLEC025266-PA	Homeobox	Drosophila_melanogaster	FBgn0051481	0	1	JASPAR	MA0238.1	B1H	YTAATKA	TMATTAR	Mathelier	2014	24194598
CLEC025387	CLEC025387-PA	Homeobox	Drosophila_melanogaster	FBgn0015904	0	1	JASPAR	MA0210.1	B1H	TGTWW	WWACA	Mathelier	2014	24194598
Predicted TFs, and their predicted DNA binding motifs
1 DNA binding domains contained within the TF (N to C terminus order). PFAM IDs are provided.
2 Species from which the DNA binding motif was mapped.
3 Gene from which the DNA binding motif was mapped.
4 Number of mismatches in the amino acid alignment between the two DBDs.
5 Percent identity between the two DBDs (i.e., the fraction of identical amino acids in the DBD alignment).
6 Study from which the DNA binding motif was obtained.
7 ID of the DNA binding motif from the indicated study.
8 Type of experiment used to derive the motif. B1H = Bacteria one-hypbrid; Compiled = compiled from various sources; PBM = protein binding microarray.
9 IUPAC sequence of the DNA binding motif (forward direction).
10 IUPAC sequence of the DNA binding motif (reverse direction).
