# Supplementary material for: Unique features of a global human ectoparasite identified through sequencing of the bed bug genome
Source: Nat Commun. 2016 Feb 2;7:10165. doi: 10.1038/ncomms10165 (PMC4740739; doi:10.1038/ncomms10165)
Supplement: Supplementary Data 32 — Transcription factors without putative DNA binding motifs from the bed bug genomes. [file ncomms10165-s33.xlsx]

## Sheet: Suppl. Data 32
Supplementary Data 32. Transcription factors without putative DNA binding motifs from the bed bug genomes.
Gene_ID	Protein_ID	DBDs
CLEC000040	CLEC000040-PA	zf-C2H2,zf-C2H2,MADF_DNA_bdg
CLEC000051	CLEC000051-PA	zf-C2H2
CLEC000086	CLEC000086-PA	HMG_box
CLEC000151	CLEC000151-PA	MADF_DNA_bdg
CLEC000154	CLEC000154-PA	CP2
CLEC000267	CLEC000267-PA	zf-NF-X1,zf-NF-X1,zf-NF-X1,zf-NF-X1,zf-NF-X1,zf-NF-X1,zf-NF-X1,zf-NF-X1,zf-NF-X1,zf-NF-X1
CLEC000271	CLEC000271-PA	bZIP_1
CLEC000289	CLEC000289-PA	ARID
CLEC000339	CLEC000339-PA	bZIP_1
CLEC000374	CLEC000374-PA	zf-C2H2
CLEC000376	CLEC000376-PA	zf-C2H2,zf-C2H2,zf-C2H2,zf-C2H2,zf-C2H2,zf-C2H2,zf-C2H2,zf-C2H2,zf-C2H2
CLEC000427	CLEC000427-PA	E2F_TDP
CLEC000553	CLEC000553-PA	zf-C2H2,zf-C2H2,zf-C2H2,zf-C2H2,zf-C2H2,zf-C2H2,zf-C2H2,zf-C2H2,zf-C2H2,zf-C2H2,zf-C2H2,zf-C2H2
CLEC000589	CLEC000589-PA	zf-C4
CLEC000599	CLEC000599-PA	MADF_DNA_bdg
CLEC000627	CLEC000627-PA	Pou,Pou,Homeobox
CLEC000630	CLEC000630-PA	zf-C2H2,zf-C2H2,zf-C2H2,zf-C2H2
CLEC000698	CLEC000698-PA	zf-C2H2,zf-C2H2,zf-C2H2
CLEC000862	CLEC000862-PA	zf-C2H2,zf-C2H2,zf-C2H2,zf-C2H2,zf-C2H2,zf-C2H2,zf-C2H2,zf-C2H2,zf-C2H2,zf-C2H2,zf-C2H2,zf-C2H2,zf-C2H2,zf-C2H2,zf-C2H2
CLEC000910	CLEC000910-PA	Prox1,Prox1
CLEC000965	CLEC000965-PA	Homeobox
CLEC001025	CLEC001025-PA	zf-C2H2,zf-C2H2,zf-C2H2,zf-C2H2,zf-C2H2,zf-C2H2
CLEC001081	CLEC001081-PA	RFX_DNA_binding
CLEC001097	CLEC001097-PA	Myb_DNA-binding,Myb_DNA-binding,Myb_DNA-binding
CLEC001104	CLEC001104-PA	HMG_box
CLEC001113	CLEC001113-PA	Homeobox
CLEC001167	CLEC001167-PA	zf-C2H2,zf-C2H2,zf-C2H2,zf-C2H2,zf-C2H2,zf-C2H2
CLEC001213	CLEC001213-PA	zf-CXXC
CLEC001236	CLEC001236-PA	SAND
CLEC001250	CLEC001250-PA	CSD,CSD,CSD,CSD,CSD,CSD,CSD,CSD
CLEC001285	CLEC001285-PA	MADF_DNA_bdg
CLEC001340	CLEC001340-PA	zf-C2H2,zf-C2H2,zf-C2H2,zf-C2H2,zf-C2H2,zf-C2H2,zf-C2H2,zf-C2H2,zf-C2H2,zf-C2H2,zf-C2H2,zf-C2H2,zf-C2H2,zf-C2H2,zf-C2H2,zf-C2H2,zf-C2H2,zf-C2H2,zf-C2H2,zf-C2H2
CLEC001409	CLEC001409-PA	zf-C2H2,zf-C2H2,zf-C2H2,zf-C2H2,zf-C2H2,zf-C2H2,zf-C2H2,zf-C2H2,zf-C2H2,zf-C2H2,zf-C2H2,zf-C2H2
CLEC001442	CLEC001442-PA	bZIP_1,bZIP_1,bZIP_1
CLEC001464	CLEC001464-PA	MADF_DNA_bdg
CLEC001466	CLEC001466-PA	MADF_DNA_bdg
CLEC001468	CLEC001468-PA	MADF_DNA_bdg
CLEC001488	CLEC001488-PA	zf-C2H2,zf-C2H2,zf-C2H2
CLEC001489	CLEC001489-PA	zf-C2H2,zf-C2H2
CLEC001490	CLEC001490-PA	zf-C2H2,zf-C2H2
CLEC001634	CLEC001634-PA	zf-C2H2
CLEC001702	CLEC001702-PA	CENP-B_N
CLEC001719	CLEC001719-PA	zf-C2H2,zf-C2H2,zf-C2H2,zf-C2H2,zf-C2H2,zf-C2H2,zf-C2H2,zf-C2H2
CLEC001791	CLEC001791-PA	bZIP_1
CLEC001798	CLEC001798-PA	CSD
CLEC001805	CLEC001805-PA	zf-C2H2,zf-C2H2,zf-C2H2,zf-C2H2
CLEC001808	CLEC001808-PA	bZIP_1,bZIP_1
CLEC001857	CLEC001857-PA	zf-C2HC
CLEC001918	CLEC001918-PA	HMG_box
CLEC001936	CLEC001936-PA	Homeobox
CLEC001974	CLEC001974-PA	THAP,THAP
CLEC001975	CLEC001975-PA	THAP
CLEC002110	CLEC002110-PA	zf-C2H2,zf-C2H2,zf-C2H2,zf-C2H2,zf-C2H2,zf-C2H2,zf-C2H2,zf-C2H2
CLEC002182	CLEC002182-PA	zf-C2H2,zf-C2H2,zf-C2H2,zf-C2H2,zf-C2H2,zf-C2H2
CLEC002189	CLEC002189-PA	zf-CXXC
CLEC002198	CLEC002198-PA	ARID
CLEC002218	CLEC002218-PA	CXC,CXC
CLEC002246	CLEC002246-PA	zf-C2H2,zf-C2H2,zf-C2H2,zf-C2H2,zf-C2H2
CLEC002280	CLEC002280-PA	bZIP_1
CLEC002284	CLEC002284-PA	MADF_DNA_bdg
CLEC002498	CLEC002498-PA	P53,P53
CLEC002517	CLEC002517-PA	zf-C2H2,zf-C2H2,zf-C2H2,zf-C2H2,zf-C2H2,zf-C2H2,zf-C2H2,zf-C2H2,zf-C2H2,zf-C2H2
CLEC002520	CLEC002520-PA	zf-C2H2,zf-C2H2,zf-C2H2,zf-C2H2,zf-C2H2
CLEC002522	CLEC002522-PA	CENP-B_N
CLEC002529	CLEC002529-PA	Myb_DNA-binding
CLEC002532	CLEC002532-PA	zf-C2H2,zf-C2H2,zf-C2H2,zf-C2H2,zf-C2H2,zf-C2H2,zf-C2H2
CLEC002612	CLEC002612-PA	STAT_bind,STAT_bind
CLEC002615	CLEC002615-PA	Homeobox
CLEC002671	CLEC002671-PA	zf-C2H2
CLEC002675	CLEC002675-PA	zf-C2H2,zf-C2H2,zf-C2H2,zf-C2H2,zf-C2H2,zf-C2H2,zf-C2H2,zf-C2H2,zf-C2H2,zf-C2H2,zf-C2H2,zf-C2H2,zf-C2H2,zf-C2H2
CLEC002752	CLEC002752-PA	zf-C2H2,zf-C2H2
CLEC002769	CLEC002769-PA	HSF_DNA-bind
CLEC002772	CLEC002772-PA	Homeobox
CLEC002800	CLEC002800-PA	MADF_DNA_bdg
CLEC002819	CLEC002819-PA	Myb_DNA-binding,Myb_DNA-binding
CLEC002862	CLEC002862-PA	HMG_box
CLEC002871	CLEC002871-PA	CSD
CLEC003018	CLEC003018-PA	HLH
CLEC003023	CLEC003023-PA	CUT
CLEC003031	CLEC003031-PA	HLH
CLEC003032	CLEC003032-PA	DM
CLEC003054	CLEC003054-PA	CENP-B_N
CLEC003069	CLEC003069-PA	MADF_DNA_bdg
CLEC003074	CLEC003074-PA	CG-1
CLEC003206	CLEC003206-PA	zf-C2H2,zf-C2H2,zf-C2H2,zf-C2H2,zf-C2H2,zf-C2H2,zf-C2H2,zf-C2H2
CLEC003207	CLEC003207-PA	zf-C2H2,zf-C2H2,zf-C2H2,zf-C2H2,zf-C2H2,zf-C2H2,zf-C2H2,zf-C2H2
CLEC003268	CLEC003268-PA	HMG_box
CLEC003396	CLEC003396-PA	zf-C4
CLEC003471	CLEC003471-PA	CP2
CLEC003485	CLEC003485-PA	zf-C2H2,zf-C2H2,zf-C2H2,zf-C2H2,zf-C2H2
CLEC003522	CLEC003522-PA	zf-C2H2,zf-C2H2,zf-C2H2,zf-C2H2,zf-C2H2,zf-C2H2,zf-C2H2,zf-C2H2,zf-C2H2,zf-C2H2,zf-C2H2,zf-C2H2,zf-C2H2,zf-C2H2,zf-C2H2,zf-C2H2,zf-C2H2
CLEC003538	CLEC003538-PA	ARID
CLEC003611	CLEC003611-PA	zf-C2H2,zf-C2H2
CLEC003644	CLEC003644-PA	zf-C2H2,zf-C2H2,zf-C2H2,zf-C2H2,zf-C2H2,zf-C2H2,zf-C2H2,zf-C2H2,zf-C2H2,zf-C2H2,zf-C2H2,zf-C2H2
CLEC003759	CLEC003759-PA	zf-C2H2,zf-C2H2
CLEC003763	CLEC003763-PA	zf-C2H2,zf-C2H2
CLEC003764	CLEC003764-PA	zf-C2H2,zf-C2H2
CLEC003766	CLEC003766-PA	zf-C2H2,zf-C2H2
CLEC003832	CLEC003832-PA	E2F_TDP
CLEC003860	CLEC003860-PA	HMG_box
CLEC003889	CLEC003889-PA	zf-C2H2,zf-C2H2,zf-C2H2,zf-C2H2,zf-C2H2,zf-C2H2,zf-C2H2,zf-C2H2,zf-C2H2,zf-C2H2
CLEC003918	CLEC003918-PA	zf-C2H2,zf-C2H2,zf-C2H2,zf-C2H2,zf-C2H2,zf-C2H2,zf-C2H2,zf-C2H2,zf-C2H2,zf-C2H2,zf-C2H2
CLEC003920	CLEC003920-PA	zf-C2H2,zf-C2H2,zf-C2H2,zf-C2H2,zf-C2H2,zf-C2H2,zf-C2H2,zf-C2H2,zf-C2H2,zf-C2H2,zf-C2H2,zf-C2H2,zf-C2H2,zf-C2H2,zf-C2H2,zf-C2H2
CLEC003972	CLEC003972-PA	bZIP_1
CLEC003989	CLEC003989-PA	Homeobox
CLEC004099	CLEC004099-PA	zf-C2H2,zf-C2H2,zf-C2H2,zf-C2H2,zf-C2H2,zf-C2H2,zf-C2H2,zf-C2H2,zf-C2H2,zf-C2H2,zf-C2H2,zf-C2H2,zf-C2H2,zf-C2H2,zf-C2H2,zf-C2H2
CLEC004107	CLEC004107-PA	MH1
CLEC004114	CLEC004114-PA	Homeobox
CLEC004115	CLEC004115-PA	Homeobox
CLEC004174	CLEC004174-PA	bZIP_1,bZIP_1,bZIP_1,bZIP_1,bZIP_1
CLEC004231	CLEC004231-PA	zf-C2H2,zf-C2H2
CLEC004268	CLEC004268-PA	zf-C2H2,zf-C2H2,zf-C2H2,zf-C2H2,zf-C2H2,zf-C2H2
CLEC004308	CLEC004308-PA	zf-C2H2,zf-C2H2,zf-C2H2,zf-C2H2,zf-C2H2,zf-C2H2,zf-C2H2
CLEC004337	CLEC004337-PA	MADF_DNA_bdg
CLEC004339	CLEC004339-PA	MADF_DNA_bdg
CLEC004359	CLEC004359-PA	zf-C2H2,zf-C2H2,zf-C2H2,zf-C2H2,zf-C2H2,zf-C2H2
CLEC004367	CLEC004367-PA	HMG_box,HMG_box
CLEC004381	CLEC004381-PA	zf-C2H2
CLEC004398	CLEC004398-PA	THAP,zf-C2H2,zf-C2H2,zf-C2H2,zf-C2H2,zf-C2H2,zf-C2H2,zf-C2H2,zf-C2H2,zf-C2H2,zf-C2H2,zf-C2H2,zf-C2H2
CLEC004399	CLEC004399-PA	THAP,zf-C2H2,zf-C2H2,zf-C2H2,zf-C2H2,zf-C2H2,zf-C2H2,zf-C2H2,zf-C2H2,zf-C2H2,zf-C2H2,zf-C2H2,zf-C2H2,zf-C2H2,zf-C2H2
CLEC004474	CLEC004474-PA	bZIP_1
CLEC004486	CLEC004486-PA	zf-C2H2,zf-C2H2,zf-C2H2,zf-C2H2,zf-C2H2,zf-C2H2,zf-C2H2,zf-C2H2,zf-C2H2
CLEC004496	CLEC004496-PA	zf-C2H2,zf-C2H2,zf-C2H2,zf-C2H2,zf-C2H2,zf-C2H2,zf-C2H2,zf-C2H2
CLEC004526	CLEC004526-PA	zf-C2H2,zf-C2H2,zf-C2H2,zf-C2H2,zf-C2H2,zf-C2H2,zf-C2H2,zf-C2H2,zf-C2H2,zf-C2H2,zf-C2H2,zf-C2H2,zf-C2H2,Homeobox,Homeobox,zf-C2H2,zf-C2H2,Homeobox,zf-C2H2,Homeobox
CLEC004640	CLEC004640-PA	zf-NF-X1,zf-NF-X1,zf-NF-X1,zf-NF-X1,zf-NF-X1,zf-NF-X1,zf-NF-X1
CLEC004664	CLEC004664-PA	zf-C2H2,zf-C2H2,zf-C2H2,zf-C2H2,zf-C2H2,zf-C2H2
CLEC004667	CLEC004667-PA	HMG_box,HMG_box,HMG_box
CLEC004689	CLEC004689-PA	zf-C2H2,zf-C2H2,zf-C2H2,zf-C2H2,zf-C2H2,zf-C2H2,zf-C2H2,zf-C2H2,zf-C2H2
CLEC004692	CLEC004692-PA	zf-C2H2,zf-C2H2,zf-C2H2
CLEC004752	CLEC004752-PA	HMG_box,HMG_box,HMG_box,HMG_box
CLEC004759	CLEC004759-PA	Homeobox,Homeobox
CLEC004800	CLEC004800-PA	zf-C2H2,zf-C2H2,zf-C2H2,zf-C2H2
CLEC004817	CLEC004817-PA	CENP-B_N
CLEC004827	CLEC004827-PA	MADF_DNA_bdg
CLEC004858	CLEC004858-PA	HSF_DNA-bind
CLEC004904	CLEC004904-PA	HLH
CLEC004915	CLEC004915-PA	Fork_head
CLEC004947	CLEC004947-PA	T-box
CLEC004985	CLEC004985-PA	zf-C2H2,zf-C2H2
CLEC005022	CLEC005022-PA	zf-C2H2
CLEC005025	CLEC005025-PA	zf-C2H2,zf-C2H2
CLEC005026	CLEC005026-PA	zf-C2H2,zf-C2H2,zf-C2H2
CLEC005027	CLEC005027-PA	zf-C2H2
CLEC005028	CLEC005028-PA	zf-C2H2,zf-C2H2
CLEC005034	CLEC005034-PA	zf-C2H2,zf-C2H2,zf-C2H2,zf-C2H2,zf-C2H2,zf-C2H2,zf-C2H2,zf-C2H2
CLEC005135	CLEC005135-PA	zf-C2H2,zf-C2H2,zf-C2H2,zf-C2H2,zf-C2H2
CLEC005259	CLEC005259-PA	zf-C2H2,zf-C2H2
CLEC005286	CLEC005286-PA	CUT,CUT,CUT,Homeobox
CLEC005329	CLEC005329-PA	zf-C2H2,zf-C2H2,zf-C2H2,zf-C2H2,zf-C2H2,zf-C2H2,zf-C2H2,zf-C2H2,zf-C2H2
CLEC005388	CLEC005388-PA	zf-C2H2,zf-C2H2,zf-C2H2,zf-C2H2,zf-C2H2,zf-C2H2,zf-C2H2,zf-C2H2,zf-C2H2
CLEC005474	CLEC005474-PA	zf-C2H2,zf-C2H2,zf-C2H2,zf-C2H2,zf-C2H2
CLEC005479	CLEC005479-PA	zf-C2H2,zf-C2H2,zf-C2H2
CLEC005510	CLEC005510-PA	zf-C2H2,zf-C2H2,zf-C2H2,zf-C2H2,zf-C2H2,zf-C2H2,zf-C2H2,zf-C2H2,zf-C2H2
CLEC005513	CLEC005513-PA	TBP,TBP
CLEC005655	CLEC005655-PA	bZIP_1
CLEC005705	CLEC005705-PA	zf-C2H2,zf-C2H2,zf-C2H2,zf-C2H2,zf-C2H2,zf-C2H2,zf-C2H2,zf-C2H2,zf-C2H2,zf-C2H2
CLEC005735	CLEC005735-PA	zf-C2H2,zf-C2H2,zf-C2H2,zf-C2H2,zf-C2H2,zf-C2H2,zf-C2H2,zf-C2H2,zf-C2H2,zf-C2H2,zf-C2H2,zf-C2H2
CLEC005765	CLEC005765-PA	PAX
CLEC005766	CLEC005766-PA	Homeobox
CLEC005808	CLEC005808-PA	zf-C2H2,zf-C2H2,zf-C2H2,zf-C2H2,zf-C2H2,zf-C2H2,zf-C2H2,zf-C2H2,zf-C2H2,zf-C2H2,zf-C2H2,zf-C2H2,zf-C2H2,zf-C2H2,zf-C2H2,zf-C2H2
CLEC005820	CLEC005820-PA	CUT
CLEC005895	CLEC005895-PA	zf-C2H2,zf-C2H2,zf-C2H2,zf-C2H2,zf-C2H2,zf-C2H2,zf-C2H2
CLEC005934	CLEC005934-PA	zf-C2H2,zf-C2H2,zf-C2H2,zf-C2H2,zf-C2H2,zf-C2H2,zf-C2H2,zf-C2H2
CLEC005968	CLEC005968-PA	HMG_box
CLEC006071	CLEC006071-PA	zf-C2H2,zf-C2H2,zf-C2H2,zf-C2H2,zf-C2H2,zf-C2H2,zf-C2H2,zf-C2H2,zf-C2H2,zf-C2H2,zf-C2H2,zf-C2H2,zf-C2H2,zf-C2H2,zf-C2H2
CLEC006082	CLEC006082-PA	zf-C2H2,zf-C2H2,zf-C2H2,zf-C2H2,zf-C2H2,zf-C2H2,zf-C2H2,zf-C2H2,zf-C2H2,zf-C2H2,zf-C2H2,zf-C2H2
CLEC006088	CLEC006088-PA	zf-C2H2,zf-C2H2,zf-C2H2,zf-C2H2,zf-C2H2,zf-C2H2
CLEC006089	CLEC006089-PA	zf-C2H2,zf-C2H2,zf-C2H2,zf-C2H2,zf-C2H2,zf-C2H2,zf-C2H2,zf-C2H2,zf-C2H2,zf-C2H2,zf-C2H2
CLEC006115	CLEC006115-PA	TBP
CLEC006116	CLEC006116-PA	TBP
CLEC006124	CLEC006124-PA	Homeobox
CLEC006148	CLEC006148-PA	zf-C2H2,zf-C2H2,zf-C2H2,zf-C2H2,zf-C2H2,zf-C2H2,zf-C2H2
CLEC006156	CLEC006156-PA	PAX
CLEC006285	CLEC006285-PA	bZIP_1
CLEC006288	CLEC006288-PA	RHD
CLEC006352	CLEC006352-PA	zf-C2H2,zf-C2H2,zf-C2H2
CLEC006353	CLEC006353-PA	zf-C2H2,zf-C2H2
CLEC006392	CLEC006392-PA	zf-C2H2,zf-C2H2
CLEC006393	CLEC006393-PA	zf-C2H2
CLEC006620	CLEC006620-PA	PAX
CLEC006621	CLEC006621-PA	PAX
CLEC006727	CLEC006727-PA	MH1
CLEC006767	CLEC006767-PA	MADF_DNA_bdg
CLEC006839	CLEC006839-PA	zf-CXXC
CLEC006850	CLEC006850-PA	MADF_DNA_bdg
CLEC006959	CLEC006959-PA	HMG_box
CLEC006960	CLEC006960-PA	HMG_box
CLEC006961	CLEC006961-PA	HMG_box
CLEC006965	CLEC006965-PA	MADF_DNA_bdg
CLEC007045	CLEC007045-PA	zf-C2H2,zf-C2H2,zf-C2H2,zf-C2H2,zf-C2H2,zf-C2H2,zf-C2H2,zf-C2H2,zf-C2H2,zf-C2H2,zf-C2H2,zf-C2H2
CLEC007046	CLEC007046-PA	zf-C2H2,zf-C2H2
CLEC007059	CLEC007059-PA	zf-C2H2,zf-C2H2
CLEC007060	CLEC007060-PA	zf-C2H2,zf-C2H2,zf-C2H2,zf-C2H2
CLEC007061	CLEC007061-PA	zf-C2H2,zf-C2H2
CLEC007062	CLEC007062-PA	zf-C2H2,zf-C2H2
CLEC007074	CLEC007074-PA	ARID
CLEC007076	CLEC007076-PA	zf-C2H2,zf-C2H2,zf-C2H2,zf-C2H2,zf-C2H2,zf-C2H2,zf-C2H2,zf-C2H2
CLEC007093	CLEC007093-PA	T-box
CLEC007094	CLEC007094-PA	T-box
CLEC007098	CLEC007098-PA	T-box
CLEC007099	CLEC007099-PA	T-box
CLEC007100	CLEC007100-PA	T-box
CLEC007142	CLEC007142-PA	zf-CXXC
CLEC007143	CLEC007143-PA	Homeobox
CLEC007144	CLEC007144-PA	Homeobox
CLEC007171	CLEC007171-PA	Homeobox,Homeobox
CLEC007177	CLEC007177-PA	ARID
CLEC007268	CLEC007268-PA	HTH_psq
CLEC007362	CLEC007362-PA	zf-C2H2,zf-C2H2,zf-C2H2,zf-C2H2
CLEC007405	CLEC007405-PA	zf-C2H2,zf-C2H2,zf-C2H2,zf-C2H2,zf-C2H2,zf-C2H2,zf-C2H2,zf-C2H2,zf-C2H2,zf-C2H2,zf-C2H2
CLEC007428	CLEC007428-PA	zf-C2H2,zf-C2H2
CLEC007449	CLEC007449-PA	HLH
CLEC007473	CLEC007473-PA	HLH
CLEC007506	CLEC007506-PA	Myb_DNA-binding,Myb_DNA-binding
CLEC007525	CLEC007525-PA	zf-C4,zf-C4
CLEC007604	CLEC007604-PA	Myb_DNA-binding,Myb_DNA-binding
CLEC007642	CLEC007642-PA	MBD
CLEC007648	CLEC007648-PA	MADF_DNA_bdg
CLEC007658	CLEC007658-PA	HMG_box
CLEC007776	CLEC007776-PA	BrkDBD,BrkDBD
CLEC007844	CLEC007844-PA	zf-C2H2,zf-C2H2,zf-C2H2,zf-C2H2
CLEC007919	CLEC007919-PA	Homeobox
CLEC007920	CLEC007920-PA	CUT
CLEC007928	CLEC007928-PA	HMG_box,HMG_box
CLEC007930	CLEC007930-PA	zf-C2H2,zf-C2H2,zf-C2H2,zf-C2H2,zf-C2H2,zf-C2H2,zf-C2H2,zf-C2H2
CLEC007933	CLEC007933-PA	HLH
CLEC007980	CLEC007980-PA	zf-C2H2,zf-C2H2
CLEC007981	CLEC007981-PA	zf-C2H2,zf-C2H2,zf-C2H2
CLEC007987	CLEC007987-PA	zf-C2H2,zf-C2H2
CLEC008027	CLEC008027-PA	zf-C2HC
CLEC008060	CLEC008060-PA	zf-C2H2,zf-C2H2
CLEC008061	CLEC008061-PA	zf-C2H2,zf-C2H2
CLEC008062	CLEC008062-PA	zf-C2H2
CLEC008069	CLEC008069-PA	Myb_DNA-binding
CLEC008197	CLEC008197-PA	TBP,TBP
CLEC008221	CLEC008221-PA	zf-C2H2,zf-C2H2,zf-C2H2,zf-C2H2,zf-C2H2,zf-C2H2,zf-C2H2,zf-C2H2,zf-C2H2,zf-C2H2,zf-C2H2,zf-C2H2
CLEC008310	CLEC008310-PA	HMG_box
CLEC008410	CLEC008410-PA	zf-C2H2,zf-C2H2,zf-C2H2,zf-C2H2,zf-C2H2,zf-C2H2,zf-C2H2,zf-C2H2,zf-C2H2,zf-C2H2,zf-C2H2,zf-C2H2,zf-C2H2,zf-C2H2,zf-C2H2,zf-C2H2,zf-C2H2,zf-C2H2,zf-C2H2,zf-C2H2,zf-C2H2,zf-C2H2,zf-C2H2,zf-C2H2,zf-C2H2,zf-C2H2,zf-C2H2,zf-C2H2,zf-C2H2,zf-C2H2,zf-C2H2,zf-C2H2,zf-C2H2,zf-C2H2,zf-C2H2
CLEC008419	CLEC008419-PA	zf-C4
CLEC008421	CLEC008421-PA	zf-C2H2,zf-C2H2,zf-C2H2,zf-C2H2,zf-C2H2,zf-C2H2
CLEC008450	CLEC008450-PA	HMG_box
CLEC008462	CLEC008462-PA	zf-C2H2,zf-C2H2,zf-C2H2,zf-C2H2,zf-C2H2
CLEC008499	CLEC008499-PA	zf-C2H2,zf-C2H2
CLEC008500	CLEC008500-PA	zf-C2H2,zf-C2H2
CLEC008501	CLEC008501-PA	zf-C2H2,zf-C2H2
CLEC008502	CLEC008502-PA	zf-C2H2,zf-C2H2,zf-C2H2,zf-C2H2,zf-C2H2,zf-C2H2,zf-C2H2,zf-C2H2,zf-C2H2,zf-C2H2
CLEC008506	CLEC008506-PA	zf-C2H2,zf-C2H2
CLEC008509	CLEC008509-PA	zf-C2H2,zf-C2H2,zf-C2H2,zf-C2H2
CLEC008510	CLEC008510-PA	zf-C2H2,zf-C2H2
CLEC008511	CLEC008511-PA	zf-C2H2,zf-C2H2,zf-C2H2,zf-C2H2
CLEC008512	CLEC008512-PA	zf-C2H2,zf-C2H2,zf-C2H2,zf-C2H2,zf-C2H2,zf-C2H2,zf-C2H2,zf-C2H2,zf-C2H2,zf-C2H2,zf-C2H2,zf-C2H2,zf-C2H2
CLEC008513	CLEC008513-PA	zf-C2H2,zf-C2H2,zf-C2H2,zf-C2H2,zf-C2H2
CLEC008514	CLEC008514-PA	zf-C2H2,zf-C2H2,zf-C2H2,zf-C2H2
CLEC008518	CLEC008518-PA	zf-C2H2,zf-C2H2
CLEC008519	CLEC008519-PA	zf-C2H2,zf-C2H2
CLEC008520	CLEC008520-PA	zf-C2H2,zf-C2H2
CLEC008521	CLEC008521-PA	zf-C2H2,zf-C2H2,zf-C2H2,zf-C2H2,zf-C2H2,zf-C2H2,zf-C2H2,zf-C2H2,zf-C2H2,zf-C2H2,zf-C2H2,zf-C2H2,zf-C2H2,zf-C2H2,zf-C2H2,zf-C2H2,zf-C2H2,zf-C2H2,zf-C2H2,zf-C2H2,zf-C2H2
CLEC008522	CLEC008522-PA	zf-C2H2,zf-C2H2
CLEC008523	CLEC008523-PA	zf-C2H2,zf-C2H2,zf-C2H2,zf-C2H2,zf-C2H2,zf-C2H2,zf-C2H2
CLEC008524	CLEC008524-PA	zf-C2H2,zf-C2H2,zf-C2H2,zf-C2H2
CLEC008525	CLEC008525-PA	zf-C2H2,zf-C2H2
CLEC008526	CLEC008526-PA	zf-C2H2,zf-C2H2,zf-C2H2,zf-C2H2,zf-C2H2,zf-C2H2,zf-C2H2,zf-C2H2,zf-C2H2,zf-C2H2,zf-C2H2,zf-C2H2,zf-C2H2,zf-C2H2,zf-C2H2,zf-C2H2,zf-C2H2,zf-C2H2,zf-C2H2
CLEC008527	CLEC008527-PA	zf-C2H2,zf-C2H2,zf-C2H2,zf-C2H2,zf-C2H2,zf-C2H2
CLEC008528	CLEC008528-PA	zf-C2H2,zf-C2H2
CLEC008547	CLEC008547-PA	zf-C2H2,zf-C2H2,zf-C2H2,zf-C2H2
CLEC008549	CLEC008549-PA	zf-C2H2,zf-C2H2
CLEC008551	CLEC008551-PA	zf-C2H2,zf-C2H2
CLEC008553	CLEC008553-PA	zf-C2H2,zf-C2H2
CLEC008556	CLEC008556-PA	Homeobox
CLEC008557	CLEC008557-PA	THAP,THAP,THAP,THAP
CLEC008558	CLEC008558-PA	zf-C2H2,zf-C2H2,zf-C2H2,zf-C2H2
CLEC008576	CLEC008576-PA	zf-C2H2,zf-C2H2
CLEC008578	CLEC008578-PA	zf-C2H2,zf-C2H2,zf-C2H2,zf-C2H2
CLEC008579	CLEC008579-PA	zf-C2H2,zf-C2H2,zf-C2H2,zf-C2H2,zf-C2H2,zf-C2H2,zf-C2H2,zf-C2H2
CLEC008580	CLEC008580-PA	zf-C2H2,zf-C2H2,zf-C2H2,zf-C2H2,zf-C2H2,zf-C2H2,zf-C2H2,zf-C2H2,zf-C2H2,zf-C2H2,zf-C2H2,zf-C2H2,zf-C2H2,zf-C2H2,zf-C2H2,zf-C2H2,zf-C2H2,zf-C2H2
CLEC008582	CLEC008582-PA	zf-C2H2,zf-C2H2,zf-C2H2,zf-C2H2,zf-C2H2,zf-C2H2,zf-C2H2
CLEC008583	CLEC008583-PA	zf-C2H2,zf-C2H2,zf-C2H2
CLEC008585	CLEC008585-PA	zf-C2H2,zf-C2H2,zf-C2H2,zf-C2H2,zf-C2H2,zf-C2H2
CLEC008586	CLEC008586-PA	zf-C2H2,zf-C2H2,zf-C2H2
CLEC008587	CLEC008587-PA	zf-C2H2,zf-C2H2,zf-C2H2,zf-C2H2,zf-C2H2,zf-C2H2,zf-C2H2,zf-C2H2,zf-C2H2,zf-C2H2,zf-C2H2,zf-C2H2,zf-C2H2
CLEC008588	CLEC008588-PA	zf-C2H2,zf-C2H2,zf-C2H2,zf-C2H2
CLEC008590	CLEC008590-PA	zf-C2H2,zf-C2H2
CLEC008591	CLEC008591-PA	zf-C2H2,zf-C2H2,zf-C2H2,zf-C2H2,zf-C2H2,zf-C2H2,zf-C2H2
CLEC008592	CLEC008592-PA	zf-C2H2,zf-C2H2,zf-C2H2,zf-C2H2,zf-C2H2,zf-C2H2
CLEC008593	CLEC008593-PA	zf-C2H2,zf-C2H2,zf-C2H2,zf-C2H2,zf-C2H2,zf-C2H2,zf-C2H2,zf-C2H2
CLEC008594	CLEC008594-PA	zf-C2H2,zf-C2H2,zf-C2H2,zf-C2H2
CLEC008595	CLEC008595-PA	zf-C2H2,zf-C2H2,zf-C2H2
CLEC008596	CLEC008596-PA	zf-C2H2,zf-C2H2
CLEC008597	CLEC008597-PA	zf-C2H2,zf-C2H2
CLEC008598	CLEC008598-PA	zf-C2H2,zf-C2H2
CLEC008599	CLEC008599-PA	zf-C2H2,zf-C2H2,zf-C2H2,zf-C2H2,zf-C2H2,zf-C2H2
CLEC008600	CLEC008600-PA	zf-C2H2,zf-C2H2,zf-C2H2,zf-C2H2,zf-C2H2,zf-C2H2,zf-C2H2,zf-C2H2,zf-C2H2,zf-C2H2,zf-C2H2,zf-C2H2
CLEC008601	CLEC008601-PA	zf-C2H2,zf-C2H2,zf-C2H2,zf-C2H2,zf-C2H2,zf-C2H2,zf-C2H2
CLEC008603	CLEC008603-PA	zf-C2H2,zf-C2H2,zf-C2H2,zf-C2H2,zf-C2H2,zf-C2H2,zf-C2H2,zf-C2H2
CLEC008604	CLEC008604-PA	zf-C2H2,zf-C2H2,zf-C2H2,zf-C2H2,zf-C2H2,zf-C2H2,zf-C2H2,zf-C2H2
CLEC008606	CLEC008606-PA	zf-C2H2,zf-C2H2,zf-C2H2,zf-C2H2
CLEC008701	CLEC008701-PA	THAP
CLEC008733	CLEC008733-PA	PAX
CLEC008803	CLEC008803-PA	zf-C2H2,zf-C2H2,zf-C2H2
CLEC008869	CLEC008869-PA	HTH_psq
CLEC008932	CLEC008932-PA	Homeobox
CLEC008978	CLEC008978-PA	zf-C2H2,zf-C2H2,zf-C2H2,zf-C2H2,zf-C2H2,zf-C2H2,zf-C2H2
CLEC009203	CLEC009203-PA	HMG_box
CLEC009220	CLEC009220-PA	bZIP_1
CLEC009288	CLEC009288-PA	zf-C2H2
CLEC009450	CLEC009450-PA	THAP,zf-C2H2,zf-C2H2,zf-C2H2,zf-C2H2,zf-C2H2,zf-C2H2,zf-C2H2,zf-C2H2,zf-C2H2,zf-C2H2,zf-C2H2,zf-C2H2,zf-C2H2,zf-C2H2,zf-C2H2,zf-C2H2
CLEC009458	CLEC009458-PA	zf-C2H2,zf-C2H2,zf-C2H2,zf-C2H2,zf-C2H2,zf-C2H2,zf-C2H2
CLEC009466	CLEC009466-PA	zf-C2H2
CLEC009469	CLEC009469-PA	zf-C2H2
CLEC009500	CLEC009500-PA	HMG_box
CLEC009587	CLEC009587-PA	zf-C2H2,zf-C2H2,zf-C2H2
CLEC009652	CLEC009652-PA	zf-C2H2,zf-C2H2,zf-C2H2,zf-C2H2,zf-C2H2,zf-C2H2,zf-C2H2
CLEC009664	CLEC009664-PA	Myb_DNA-binding,Myb_DNA-binding
CLEC009667	CLEC009667-PA	MADF_DNA_bdg
CLEC009692	CLEC009692-PA	zf-C2H2,zf-C2H2,zf-C2H2,zf-C2H2,zf-C2H2,zf-C2H2,zf-C2H2,zf-C2H2
CLEC009743	CLEC009743-PA	zf-C2H2,zf-C2H2,zf-C2H2,zf-C2H2,zf-C2H2,zf-C2H2,zf-C2H2,zf-C2H2,zf-C2H2
CLEC009745	CLEC009745-PA	PAX
CLEC009802	CLEC009802-PA	zf-C2H2,zf-C2H2,zf-C2H2,zf-C2H2,zf-C2H2,zf-C2H2,zf-C2H2
CLEC010047	CLEC010047-PA	Myb_DNA-binding
CLEC010103	CLEC010103-PA	zf-C2H2,zf-C2H2,zf-C2H2,zf-C2H2,Homeobox,zf-C2H2,zf-C2H2,zf-C2H2
CLEC010108	CLEC010108-PA	zf-C2H2,zf-C2H2,zf-C2H2,zf-C2H2,zf-C2H2,zf-C2H2,zf-C2H2,zf-C2H2
CLEC010165	CLEC010165-PA	zf-C2HC,zf-C2HC
CLEC010178	CLEC010178-PA	CSD
CLEC010439	CLEC010439-PA	CSD
CLEC010649	CLEC010649-PA	THAP,THAP
CLEC010655	CLEC010655-PA	MADF_DNA_bdg
CLEC010738	CLEC010738-PA	zf-C2H2,zf-C2H2
CLEC011028	CLEC011028-PA	MADF_DNA_bdg
CLEC011037	CLEC011037-PA	MADF_DNA_bdg
CLEC011092	CLEC011092-PA	MADF_DNA_bdg
CLEC011106	CLEC011106-PA	SART-1
CLEC011116	CLEC011116-PA	Runt
CLEC011123	CLEC011123-PA	Runt
CLEC011124	CLEC011124-PA	Runt
CLEC011126	CLEC011126-PA	Runt
CLEC011127	CLEC011127-PA	Runt
CLEC011136	CLEC011136-PA	zf-C2H2,zf-C2H2,zf-C2H2,zf-C2H2
CLEC011159	CLEC011159-PA	zf-C2H2,zf-C2H2,zf-C2H2,zf-C2H2,zf-C2H2,zf-C2H2,zf-C2H2,zf-C2H2,zf-C2H2
CLEC011314	CLEC011314-PA	zf-C2H2,zf-C2H2,zf-C2H2,zf-C2H2
CLEC011332	CLEC011332-PA	Fork_head
CLEC011341	CLEC011341-PA	zf-C2H2,zf-C2H2,zf-C2H2,zf-C2H2,zf-C2H2,zf-C2H2
CLEC011477	CLEC011477-PA	HTH_psq
CLEC011526	CLEC011526-PA	Homeobox
CLEC011539	CLEC011539-PA	bZIP_1
CLEC011550	CLEC011550-PA	MBD
CLEC011642	CLEC011642-PA	bZIP_1
CLEC011698	CLEC011698-PA	zf-C2H2,zf-C2H2,zf-C2H2,zf-C2H2
CLEC011722	CLEC011722-PA	Myb_DNA-binding
CLEC011738	CLEC011738-PA	zf-C2H2,zf-C2H2,zf-C2H2,zf-C2H2,zf-C2H2,zf-C2H2,zf-C2H2,zf-C2H2,zf-C2H2,zf-C2H2,zf-C2H2
CLEC011939	CLEC011939-PA	zf-C2H2,zf-C2H2
CLEC011940	CLEC011940-PA	zf-C2H2,zf-C2H2,zf-C2H2
CLEC012020	CLEC012020-PA	THAP
CLEC012051	CLEC012051-PA	Myb_DNA-binding
CLEC012059	CLEC012059-PA	zf-C2H2,zf-C2H2,zf-C2H2,zf-C2H2
CLEC012060	CLEC012060-PA	zf-C2H2,zf-C2H2,zf-C2H2,zf-C2H2,zf-C2H2,zf-C2H2
CLEC012114	CLEC012114-PA	THAP,THAP
CLEC012210	CLEC012210-PA	ARID
CLEC012266	CLEC012266-PA	Homeobox
CLEC012284	CLEC012284-PA	zf-C2H2,zf-C2H2,zf-C2H2,zf-C2H2,zf-C2H2
CLEC012339	CLEC012339-PA	HMG_box
CLEC012392	CLEC012392-PA	MADF_DNA_bdg
CLEC012436	CLEC012436-PA	zf-C2H2,zf-C2H2,zf-C2H2,zf-C2H2
CLEC012438	CLEC012438-PA	zf-C2H2,zf-C2H2,zf-C2H2,zf-C2H2,zf-C2H2,zf-C2H2,zf-C2H2,zf-C2H2,zf-C2H2,zf-C2H2,zf-C2H2,zf-C2H2
CLEC012454	CLEC012454-PA	zf-C2H2,zf-C2H2,zf-C2H2,zf-C2H2,zf-C2H2,zf-C2H2,zf-C2H2,zf-C2H2,zf-C2H2,zf-C2H2,zf-C2H2,zf-C2H2,zf-C2H2,zf-C2H2,zf-C2H2,zf-C2H2,zf-C2H2,zf-C2H2,zf-C2H2,zf-C2H2
CLEC012455	CLEC012455-PA	THAP
CLEC012468	CLEC012468-PA	THAP
CLEC012517	CLEC012517-PA	E2F_TDP,DP
CLEC012601	CLEC012601-PA	bZIP_1
CLEC012718	CLEC012718-PA	zf-C2H2,zf-C2H2,zf-C2H2,zf-C2H2,zf-C2H2,zf-C2H2,zf-C2H2,zf-C2H2
CLEC012740	CLEC012740-PA	NDT80_PhoG
CLEC012742	CLEC012742-PA	NDT80_PhoG
CLEC012778	CLEC012778-PA	zf-C2H2,zf-C2H2
CLEC012779	CLEC012779-PA	zf-C2H2,zf-C2H2
CLEC012781	CLEC012781-PA	zf-C2H2,zf-C2H2
CLEC012805	CLEC012805-PA	HTH_psq
CLEC012828	CLEC012828-PA	zf-C2H2,zf-C2H2,zf-C2H2,zf-C2H2,zf-C2H2,zf-C2H2,zf-C2H2,zf-C2H2
CLEC012882	CLEC012882-PA	mTERF,mTERF
CLEC012897	CLEC012897-PA	TF_AP-2
CLEC012898	CLEC012898-PA	TF_AP-2
CLEC012903	CLEC012903-PA	zf-C2H2,zf-C2H2,zf-C2H2,zf-C2H2,zf-C2H2
CLEC012958	CLEC012958-PA	HTH_psq,HTH_psq
CLEC012960	CLEC012960-PA	zf-C2H2,zf-C2H2,zf-C2H2,zf-C2H2,zf-C2H2,zf-C2H2,zf-C2H2,zf-C2H2,zf-C2H2
CLEC012962	CLEC012962-PA	zf-C2H2,zf-C2H2,zf-C2H2,zf-C2H2,zf-C2H2,zf-C2H2,zf-C2H2,zf-C2H2,zf-C2H2,zf-C2H2,zf-C2H2,zf-C2H2,zf-C2H2,zf-C2H2,zf-C2H2,zf-C2H2,zf-C2H2,zf-C2H2,zf-C2H2,zf-C2H2,zf-C2H2,zf-C2H2,zf-C2H2,zf-C2H2,zf-C2H2,zf-C2H2,zf-C2H2,zf-C2H2,zf-C2H2,zf-C2H2
CLEC013122	CLEC013122-PA	zf-C2H2,zf-C2H2
CLEC013123	CLEC013123-PA	zf-C2H2,zf-C2H2
CLEC013146	CLEC013146-PA	ARID
CLEC013163	CLEC013163-PA	Homeobox
CLEC013218	CLEC013218-PA	MADF_DNA_bdg
CLEC013221	CLEC013221-PA	CENP-B_N
CLEC013223	CLEC013223-PA	ARID
CLEC013229	CLEC013229-PA	MADF_DNA_bdg
CLEC013390	CLEC013390-PA	SRF-TF
CLEC013393	CLEC013393-PA	SRF-TF
CLEC013410	CLEC013410-PA	zf-C2H2,zf-C2H2,zf-C2H2,zf-C2H2,zf-C2H2,zf-C2H2,zf-C2H2,zf-C2H2
CLEC013417	CLEC013417-PA	CSD
CLEC013418	CLEC013418-PA	CSD
CLEC013426	CLEC013426-PA	THAP,THAP,THAP
CLEC013432	CLEC013432-PA	zf-C2H2,zf-C2H2,zf-C2H2
CLEC013447	CLEC013447-PA	zf-C2H2,zf-C2H2,zf-C2H2,zf-C2H2,zf-C2H2,zf-C2H2,zf-C2H2,zf-C2H2,zf-C2H2,zf-C2H2
CLEC013470	CLEC013470-PA	MADF_DNA_bdg
CLEC013543	CLEC013543-PA	Sigma70_r2
CLEC013609	CLEC013609-PA	zf-C2H2,zf-C2H2,zf-C2H2,zf-C2H2,zf-C2H2,zf-C2H2,zf-C2H2,zf-C2H2,zf-C2H2
CLEC013645	CLEC013645-PA	CSD
CLEC013695	CLEC013695-PA	Sigma70_r2
CLEC013741	CLEC013741-PA	bZIP_1,bZIP_1,bZIP_1
CLEC025019	CLEC025019-PA	zf-C2H2,zf-C2H2
CLEC025019	CLEC025019-PB	zf-C2H2,zf-C2H2
CLEC025047	CLEC025047-PA	DM
CLEC025160	CLEC025160-PA	zf-C4
CLEC025181	CLEC025181-PA	HLH
CLEC025181	CLEC025181-PB	HLH
CLEC025263	CLEC025263-PA	zf-C4
CLEC025371	CLEC025371-PA	HLH
CLEC025389	CLEC025389-PA	HTH_psq,HTH_psq,HTH_psq,HTH_psq
CLEC025389	CLEC025389-PB	HTH_psq,HTH_psq,HTH_psq,HTH_psq
CLEC025393	CLEC025393-PA	TEA
CLEC025393	CLEC025393-PB	TEA
CLEC025393	CLEC025393-PC	TEA
CLEC025393	CLEC025393-PD	TEA
CLEC027011	CLEC027011-PA	E2F_TDP
