# Supplementary material for: Unique features of a global human ectoparasite identified through sequencing of the bed bug genome
Source: Nat Commun. 2016 Feb 2;7:10165. doi: 10.1038/ncomms10165 (PMC4740739; doi:10.1038/ncomms10165)
Supplement: Supplementary Data 33 — Cegma Statistics based on 248 CEGs suggest a high level of completeness for the bedbug genome. [file ncomms10165-s34.xlsx]

## Sheet: Suppl. Data 33
Supplemental Data 33. Cegma Statistics based on 248 CEGs suggest a high level of completeness for the bedbug genome.
	# Proteins found	% Completeness	# orthologus gene models found	Average gene models per ortholog	% Ortho
Complete gene models
All	242	97.58	345	1.43	28.1
Group 1	65	98.48	87	1.34	24.62
Group 2	55	98.21	81	1.47	30.91
Group 3	59	96.72	90	1.53	33.9
Group 4	63	96.92	87	1.38	23.81
Partial gene models
All	248	100	392	1.58	34.68
Group 1	66	100	100	1.52	31.82
Group 2	56	100	89	1.59	37.5
Group 3	61	100	100	1.64	37.7
Group 4	65	100	103	1.58	32.31
Note: These results are based on the set of genes selected by Parra, G., et al. (2009) Assessing the gene space in draft genomes. Nucleic Acids Res 37, 289-297.
